# Supplementary material for: Expression of socially sensitive genes: The multi-ethnic study of atherosclerosis
Source: PLoS One. 2019 Apr 11;14(4):e0214061. doi: 10.1371/journal.pone.0214061 (PMC6459532; doi:10.1371/journal.pone.0214061)
Supplement: S1 Table — (CSV) [file pone.0214061.s001.csv]

S1. List of Socially Sensitive Genes
Illumina Transcript ID	Gene Name	Gene Symbol
ILMN_1651433	deoxycytidine kinase	DCK
ILMN_1651496	histone cluster 1 H2bd	HIST1H2B
ILMN_1651499	Unnamed Transcript
ILMN_1651735	trans-golgi network protein 2	TGOLN2
ILMN_1651826	brain abundant membrane attached signal protein 1	BASP1
ILMN_1651828	chaperonin containing TCP1 subunit 3 (gamma)	CCT3
ILMN_1652065	potassium large conductance calcium-activated channel subfamily M	KCNMB1
ILMN_1652085	M-phase phosphoprotein 10 (U3 small nucleolar ribonucleoprotein)	MPHOSPH1
ILMN_1652198	cerebral cavernous malformation 2	CCM2
ILMN_1652394	RAB2A member RAS oncogene family	RAB2A
ILMN_1652777	CDC42 effector protein (Rho GTPase binding) 2	CDC42EP2
ILMN_1652790	CDC-like kinase 1	CLK1
ILMN_1652806	ATP synthase H+ transporting mitochondrial Fo complex subunit F	ATP5J
ILMN_1652825	interleukin 10 receptor alpha	IL10RA
ILMN_1652906	globoside alpha-1 3-N-acetylgalactosaminyltransferase 1	GBGT1
ILMN_1653166	C-type lectin domain family 10 member A	CLEC10A
ILMN_1653266	DnaJ (Hsp40) homolog subfamily B member 14	DNAJB14
ILMN_1653283	amyloid beta (A4) precursor protein	APP
ILMN_1653443	cyclin-dependent kinase 2	CDK2
ILMN_1653466	hes family bHLH transcription factor 4	HES4
ILMN_1653480	coiled-coil domain containing 125	CCDC125
ILMN_1653708	coronin actin binding protein 1B	CORO1B
ILMN_1653711	frizzled class receptor 2	FZD2
ILMN_1653871	nicotinamide phosphoribosyltransferase	NAMPT
ILMN_1654262	zinc finger matrin-type 3	ZMAT3
ILMN_1654504	C-type lectin domain family 7 member A	CLEC7A
ILMN_1654545	cleavage and polyadenylation specific factor 1 160kDa	CPSF1
ILMN_1654560	Unnamed Transcript
ILMN_1654583	chromodomain helicase DNA binding protein 1	CHD1
ILMN_1654685	multiple C2 domains transmembrane 1	MCTP1
ILMN_1654735	solute carrier organic anion transporter family member 3A1	SLCO3A1
ILMN_1654778	lymphocyte-specific protein 1	LSP1
ILMN_1654812	unc-93 homolog B1 (C. elegans)	UNC93B1
ILMN_1654851	family with sequence similarity 134 member A	FAM134A
ILMN_1655077	PR domain containing 1 with ZNF domain	PRDM1
ILMN_1655177	phosphatidylinositol 4-kinase catalytic alpha	PI4KA
ILMN_1655414	tumor necrosis factor (ligand) superfamily member 14	TNFSF14
ILMN_1655422	ribosomal protein L17	RPL17
ILMN_1655635	methyltransferase like 3	METTL3
ILMN_1655930	elongation factor RNA polymerase II 2	ELL2
ILMN_1655961	SND1 intronic transcript 1 (non-protein coding)	SND1-IT1
ILMN_1656011	regulator of G-protein signaling 1	RGS1
ILMN_1656184	Unnamed Transcript
ILMN_1656254	Unnamed Transcript
ILMN_1656310	indoleamine 2 3-dioxygenase 1	IDO1
ILMN_1656486	DnaJ (Hsp40) homolog subfamily C member 10	DNAJC10
ILMN_1656761	TGFB-induced factor homeobox 1	TGIF1
ILMN_1657619	DnaJ (Hsp40) homolog subfamily B member 14	DNAJB14
ILMN_1657790	serine/arginine-rich splicing factor 11	SRSF11
ILMN_1657797	fibroblast growth factor (acidic) intracellular binding protein	FIBP
ILMN_1657857	transmembrane protein 14C	TMEM14C
ILMN_1657862	adenosylhomocysteinase	AHCY
ILMN_1657871	radical S-adenosyl methionine domain containing 2	RSAD2
ILMN_1657977	methionine sulfoxide reductase B2	MSRB2
ILMN_1658015	muscleblind-like splicing regulator 2	MBNL2
ILMN_1658182	mex-3 RNA binding family member C	MEX3C
ILMN_1658247	2'-5'-oligoadenylate synthetase 1 40/46kDa	OAS1
ILMN_1658494	regulator of cell cycle	RGCC
ILMN_1658504	choline kinase alpha	CHKA
ILMN_1658798	multiple EGF-like-domains 9	MEGF9
ILMN_1658884	ATPase class VI type 11B	ATP11B
ILMN_1658920	multiple C2 domains transmembrane 1	MCTP1
ILMN_1659058	protein phosphatase 1 regulatory subunit 10	PPP1R10
ILMN_1659122	Kruppel-like factor 10	KLF10
ILMN_1659189	chromosome 9 open reading frame 89	C9orf89
ILMN_1659227	CD79a molecule immunoglobulin-associated alpha	CD79A
ILMN_1659257	tumor necrosis factor receptor superfamily member 8	TNFRSF8
ILMN_1659285	proteasome (prosome macropain) assembly chaperone 1	PSMG1
ILMN_1659463	apoptotic peptidase activating factor 1	APAF1
ILMN_1659524	NADH dehydrogenase (ubiquinone) complex I assembly factor 4	NDUFAF4
ILMN_1659620	Unnamed Transcript
ILMN_1659688	lectin galactoside-binding soluble 3 binding protein	LGALS3BP
ILMN_1659913	interferon stimulated exonuclease gene 20kDa	ISG20
ILMN_1659923	guanine nucleotide binding protein (G protein) q polypeptide	GNAQ
ILMN_1659936	protein phosphatase 1 regulatory subunit 15A	PPP1R15A
ILMN_1659960	interleukin 4 induced 1	IL4I1
ILMN_1659990	hypoxia inducible lipid droplet-associated	HILPDA
ILMN_1660027	Fc fragment of IgG low affinity IIb receptor (CD32)	FCGR2B
ILMN_1660270	Unnamed Transcript
ILMN_1660440	abhydrolase domain containing 17B	ABHD17B
ILMN_1660462	mucolipin 2	MCOLN2
ILMN_1660579	cytokine receptor-like factor 3	CRLF3
ILMN_1660582	ligase III DNA ATP-dependent	LIG3
ILMN_1660635	lactamase beta 2	LACTB2
ILMN_1660661	t-complex 1	TCP1
ILMN_1660847	6-phosphofructo-2-kinase/fructose-2 6-biphosphatase 3	PFKFB3
ILMN_1661197	cardiotrophin-like cytokine factor 1	CLCF1
ILMN_1661409	family with sequence similarity 208 member A	FAM208A
ILMN_1661432	nucleoporin 43kDa	NUP43
ILMN_1661439	flotillin 1	FLOT1
ILMN_1661589	CD151 molecule (Raph blood group)	CD151
ILMN_1661599	DNA-damage-inducible transcript 4	DDIT4
ILMN_1661646	B-cell scaffold protein with ankyrin repeats 1	BANK1
ILMN_1661695	interleukin-1 receptor-associated kinase 3	IRAK3
ILMN_1661833	ankyrin repeat domain 12	ANKRD12
ILMN_1662358	MX dynamin-like GTPase 1	MX1
ILMN_1662417	leucine-rich pentatricopeptide repeat containing	LRPPRC
ILMN_1662451	Fc fragment of IgE low affinity II receptor for (CD23)	FCER2
ILMN_1662488	mediator complex subunit 23	MED23
ILMN_1662617	protein phosphatase 2 regulatory subunit B'' gamma	PPP2R3C
ILMN_1662795	carbonic anhydrase II	CA2
ILMN_1662865	calcineurin-like phosphoesterase domain containing 1	CPPED1
ILMN_1662896	WD repeat domain 11	WDR11
ILMN_1662973	CD82 molecule	CD82
ILMN_1663090	SON DNA binding protein	SON
ILMN_1663142	C-type lectin domain family 12 member A	CLEC12A
ILMN_1663149	signal recognition particle 54kDa	SRP54
ILMN_1663159	Unnamed Transcript
ILMN_1663356	rabphilin 3A	RPH3A
ILMN_1663484	Unnamed Transcript
ILMN_1663493	Unnamed Transcript
ILMN_1663646	Dmx-like 1	DMXL1
ILMN_1663664	mitochondrial ribosomal protein S10	MRPS10
ILMN_1663866	transforming growth factor beta-induced 68kDa	TGFBI
ILMN_1664006	amylo-alpha-1 6-glucosidase 4-alpha-glucanotransferase	AGL
ILMN_1664016	Rho/Rac guanine nucleotide exchange factor (GEF) 18	ARHGEF18
ILMN_1664068	endoplasmic reticulum-golgi intermediate compartment (ERGIC) 1	ERGIC1
ILMN_1664094	purinergic receptor P2Y G-protein coupled 13	P2RY13
ILMN_1664098	Fas-activated serine/threonine kinase	FASTK
ILMN_1664371	Unnamed Transcript
ILMN_1664449	ALG5 dolichyl-phosphate beta-glucosyltransferase	ALG5
ILMN_1664525	purinergic receptor P2Y G-protein coupled 13	P2RY13
ILMN_1664543	interferon-induced protein with tetratricopeptide repeats 3	IFIT3
ILMN_1664644	autophagy related 16-like 2 (S. cerevisiae)	ATG16L2
ILMN_1664691	dual adaptor of phosphotyrosine and 3-phosphoinositides	DAPP1
ILMN_1665049	spastic paraplegia 11 (autosomal recessive)	SPG11
ILMN_1665065	serine incorporator 3	SERINC3
ILMN_1665100	prostaglandin-endoperoxide synthase 1 (prostaglandin G/H synthase a	PTGS1
ILMN_1665117	chromosome 6 open reading frame 89	C6orf89
ILMN_1665192	nudix (nucleoside diphosphate linked moiety X)-type motif 6	NUDT6
ILMN_1665217	centrosomal protein 19kDa	CEP19
ILMN_1665243	FK506 binding protein 14 22 kDa	FKBP14
ILMN_1665428	gasdermin D	GSDMD
ILMN_1665559	cyclin-dependent kinase 2	CDK2
ILMN_1665583	tubulin beta class I	TUBB
ILMN_1665859	RAB27A member RAS oncogene family	RAB27A
ILMN_1665964	GRB2-associated binding protein 2	GAB2
ILMN_1666007	trafficking protein particle complex 6B	TRAPPC6B
ILMN_1666122	heart development protein with EGF-like domains 1	HEG1
ILMN_1666269	cathepsin Z	CTSZ
ILMN_1666364	coenzyme Q10 homolog A (S. cerevisiae)	COQ10A
ILMN_1666552	zinc finger protein 75a	ZNF75A
ILMN_1666733	chemokine (C-X-C motif) ligand 8	CXCL8
ILMN_1666742	chromosome 9 open reading frame 72	C9orf72
ILMN_1666932	Fc fragment of IgG low affinity IIa receptor (CD32)	FCGR2A
ILMN_1667068	zinc finger CCCH-type antiviral 1	ZC3HAV1
ILMN_1667460	sulfatase 2	SULF2
ILMN_1667476	lymphotoxin beta receptor (TNFR superfamily member 3)	LTBR
ILMN_1667594	Kruppel-like factor 10	KLF10
ILMN_1667711	phospholipase A2 group XVI	PLA2G16
ILMN_1667796	Unnamed Transcript
ILMN_1667883	THO complex 5	THOC5
ILMN_1667893	tensin 3	TNS3
ILMN_1668134	glutathione S-transferase mu 1	GSTM1
ILMN_1668345	OAF homolog (Drosophila)	OAF
ILMN_1668463	Unnamed Transcript
ILMN_1668484	leucine rich repeat containing 47	LRRC47
ILMN_1668525	nuclear receptor subfamily 3 group C member 1 (glucocorticoid re	NR3C1
ILMN_1668526	GTPase very large interferon inducible pseudogene 1	GVINP1
ILMN_1668605	N-acylethanolamine acid amidase	NAAA
ILMN_1668721	cyclin D3	CCND3
ILMN_1668979	DnaJ (Hsp40) homolog subfamily B member 14	DNAJB14
ILMN_1669062	Unnamed Transcript
ILMN_1669189	Ras association (RalGDS/AF-6) domain family member 5	RASSF5
ILMN_1669376	DNA-damage regulated autophagy modulator 1	DRAM1
ILMN_1669377	adaptor-related protein complex 4 beta 1 subunit	AP4B1
ILMN_1669523	FBJ murine osteosarcoma viral oncogene homolog	FOS
ILMN_1669572	ring finger protein 126	RNF126
ILMN_1669674	canopy FGF signaling regulator 3	CNPY3
ILMN_1669727	WW domain containing adaptor with coiled-coil	WAC
ILMN_1669888	cystatin A (stefin A)	CSTA
ILMN_1670037	polymerase (RNA) II (DNA directed) polypeptide L 7.6kDa	POLR2L
ILMN_1670134	fatty acid desaturase 1	FADS1
ILMN_1670145	deafness autosomal dominant 5	DFNA5
ILMN_1670305	serpin peptidase inhibitor clade G (C1 inhibitor) member 1	SERPING1
ILMN_1670322	FCH domain only 2	FCHO2
ILMN_1670439	forty-two-three domain containing 1	FYTTD1
ILMN_1670576	interferon regulatory factor 5	IRF5
ILMN_1670875	protein phosphatase Mg2+/Mn2+ dependent 1D	PPM1D
ILMN_1670899	fibrillin 2	FBN2
ILMN_1670925	cytochrome b5 domain containing 1	CYB5D1
ILMN_1670926	carbohydrate (N-acetylgalactosamine 4-sulfate 6-O) sulfotransferase	CHST15
ILMN_1670970	protein phosphatase 3 catalytic subunit alpha isozyme	PPP3CA
ILMN_1671048	zinc finger protein 644	ZNF644
ILMN_1671067	mediator complex subunit 13	MED13
ILMN_1671250	chloride intracellular channel 4	CLIC4
ILMN_1671404	supervillin	SVIL
ILMN_1671509	chemokine (C-C motif) ligand 3	CCL3
ILMN_1671703	actin alpha 2 smooth muscle aorta	ACTA2
ILMN_1671731	arginine vasopressin-induced 1	AVPI1
ILMN_1671766	coagulation factor XII (Hageman factor)	F12
ILMN_1671818	urotensin 2	UTS2
ILMN_1671891	phosphotyrosine interaction domain containing 1	PID1
ILMN_1671932	SAMM50 sorting and assembly machinery component	SAMM50
ILMN_1672004	transducer of ERBB2 1	TOB1
ILMN_1672122	prolyl 4-hydroxylase transmembrane (endoplasmic reticulum)	P4HTM
ILMN_1672124	family with sequence similarity 198 member B	FAM198B
ILMN_1672295	zinc finger CCCH-type containing 12A	ZC3H12A
ILMN_1672417	protein tyrosine phosphatase receptor type C-associated protein	PTPRCAP
ILMN_1672503	dihydropyrimidinase-like 2	DPYSL2
ILMN_1672606	2'-5'-oligoadenylate synthetase 1 40/46kDa	OAS1
ILMN_1672650	pyruvate kinase muscle	PKM
ILMN_1672660	myelin basic protein	MBP
ILMN_1672947	calpastatin	CAST
ILMN_1673023	E1A binding protein p400	EP400
ILMN_1673113	coagulation factor II (thrombin) receptor-like 1	F2RL1
ILMN_1673119	AF4/FMR2 family member 1	AFF1
ILMN_1673352	interferon induced transmembrane protein 2	IFITM2
ILMN_1673478	family with sequence similarity 13 member B	FAM13B
ILMN_1673586	solute carrier family 6 (neurotransmitter transporter) member 6	SLC6A6
ILMN_1673960	methionine adenosyltransferase II beta	MAT2B
ILMN_1673966	polymerase (RNA) III (DNA directed) polypeptide F 39 kDa	POLR3F
ILMN_1674063	2'-5'-oligoadenylate synthetase 2 69/71kDa	OAS2
ILMN_1674128	CWC22 spliceosome-associated protein	CWC22
ILMN_1674160	bridging integrator 1	BIN1
ILMN_1674297	host cell factor C2	HCFC2
ILMN_1674302	phosphoribosyl pyrophosphate amidotransferase	PPAT
ILMN_1674394	adipocyte plasma membrane associated protein	APMAP
ILMN_1674574	vanin 1	VNN1
ILMN_1674811	2'-5'-oligoadenylate synthetase-like	OASL
ILMN_1674985	transmembrane protein 51	TMEM51
ILMN_1675085	ubiquitin-like modifier activating enzyme 6	UBA6
ILMN_1675124	DEAD (Asp-Glu-Ala-Asp) box helicase 17	DDX17
ILMN_1675156	cell division cycle 42	CDC42
ILMN_1675190	resistin	RETN
ILMN_1675266	N-acetylglucosamine-1-phosphodiester alpha-N-acetylglucosaminidase	NAGPA
ILMN_1675365	La ribonucleoprotein domain family member 4	LARP4
ILMN_1675448	ZFP36 ring finger protein-like 1	ZFP36L1
ILMN_1675556	XK Kell blood group complex subunit-related family member 8	XKR8
ILMN_1675640	2'-5'-oligoadenylate synthetase 1 40/46kDa	OAS1
ILMN_1675669	inhibitor of Bruton agammaglobulinemia tyrosine kinase	IBTK
ILMN_1675693	protein phosphatase 2 catalytic subunit beta isozyme	PPP2CB
ILMN_1675695	PDS5 regulator of cohesion maintenance homolog B (S. cerevisiae)	PDS5B
ILMN_1675756	potassium inwardly-rectifying channel subfamily J member 15	KCNJ15
ILMN_1675844	WD repeat domain 1	WDR1
ILMN_1675956	lysosomal trafficking regulator	LYST
ILMN_1676254	myotubularin related protein 3	MTMR3
ILMN_1676448	WD repeat and FYVE domain containing 1	WDFY1
ILMN_1676718	Unnamed Transcript
ILMN_1676984	DNA-damage-inducible transcript 3	DDIT3
ILMN_1677200	cytoplasmic FMR1 interacting protein 2	CYFIP2
ILMN_1677466	dual specificity phosphatase 6	DUSP6
ILMN_1677511	prostaglandin-endoperoxide synthase 2 (prostaglandin G/H synthase a	PTGS2
ILMN_1677574	polypeptide N-acetylgalactosaminyltransferase 6	GALNT6
ILMN_1677607	sterol-C5-desaturase	SC5D
ILMN_1677843	RAB24 member RAS oncogene family	RAB24
ILMN_1677920	lactotransferrin	LTF
ILMN_1678293	Unnamed Transcript
ILMN_1678490	Rab interacting lysosomal protein-like 2	RILPL2
ILMN_1678517	acyl-CoA synthetase long-chain family member 5	ACSL5
ILMN_1678546	peroxisomal biogenesis factor 11 beta	PEX11B
ILMN_1678707	TAF15 RNA polymerase II TATA box binding protein (TBP)-associated	TAF15
ILMN_1678833	chemokine (C-C motif) receptor 1	CCR1
ILMN_1678974	mitochondrial ribosomal protein L43	MRPL43
ILMN_1679232	kinase D-interacting substrate 220kDa	KIDINS22
ILMN_1679268	pellino E3 ubiquitin protein ligase 1	PELI1
ILMN_1679655	WD repeat domain 82	WDR82
ILMN_1679666	secretoglobin family 3A member 1	SCGB3A1
ILMN_1679727	CDC-like kinase 1	CLK1
ILMN_1679929	Kruppel-like factor 13	KLF13
ILMN_1680192	apolipoprotein B mRNA editing enzyme catalytic polypeptide-like 3A	APOBEC3A
ILMN_1680246	methionine adenosyltransferase II beta	MAT2B
ILMN_1680397	chemokine (C-X-C motif) receptor 2	CXCR2
ILMN_1680424	cathepsin G	CTSG
ILMN_1680465	ADP-ribosylation factor-like 5B	ARL5B
ILMN_1680618	v-myc avian myelocytomatosis viral oncogene homolog	MYC
ILMN_1680624	cellular repressor of E1A-stimulated genes 1	CREG1
ILMN_1680687	N-ethylmaleimide-sensitive factor	NSF
ILMN_1681301	absent in melanoma 2	AIM2
ILMN_1681461	RAB27A member RAS oncogene family	RAB27A
ILMN_1681678	CTD (carboxy-terminal domain RNA polymerase II polypeptide A) sm	CTDSP1
ILMN_1681721	2'-5'-oligoadenylate synthetase-like	OASL
ILMN_1682081	ring finger protein 19B	RNF19B
ILMN_1682098	proteasome (prosome macropain) subunit alpha type 4	PSMA4
ILMN_1682147	hook microtubule-tethering protein 2	HOOK2
ILMN_1682180	valosin containing protein (p97)/p47 complex interacting protein 1	VCPIP1
ILMN_1682323	DEAD (Asp-Glu-Ala-Asp) box polypeptide 51	DDX51
ILMN_1682494	arginine/serine-rich coiled-coil 1	RSRC1
ILMN_1682501	CCR4-NOT transcription complex subunit 1	CNOT1
ILMN_1682636	chemokine (C-X-C motif) ligand 2	CXCL2
ILMN_1682717	immediate early response 3	IER3
ILMN_1682781	TEA domain family member 2	TEAD2
ILMN_1682928	carboxypeptidase vitellogenic-like	CPVL
ILMN_1682930	signal-induced proliferation-associated 1	SIPA1
ILMN_1682938	ADP-ribosylation factor 3	ARF3
ILMN_1682993	natural killer cell granule protein 7	NKG7
ILMN_1683023	platelet derived growth factor C	PDGFC
ILMN_1683026	proteasome (prosome macropain) subunit beta type 10	PSMB10
ILMN_1683127	zinc finger protein 281	ZNF281
ILMN_1683273	small nuclear RNA activating complex polypeptide 5 19kDa	SNAPC5
ILMN_1683313	ST3 beta-galactoside alpha-2 3-sialyltransferase 1	ST3GAL1
ILMN_1683595	methyl-CpG binding domain protein 1	MBD1
ILMN_1683786	Unnamed Transcript
ILMN_1683792	leucine aminopeptidase 3	LAP3
ILMN_1684585	acyl-CoA synthetase long-chain family member 1	ACSL1
ILMN_1684887	SAM domain SH3 domain and nuclear localization signals 1	SAMSN1
ILMN_1684982	pyruvate dehydrogenase kinase isozyme 4	PDK4
ILMN_1685009	integrin alpha M (complement component 3 receptor 3 subunit)	ITGAM
ILMN_1685057	solute carrier family 22 (organic cation/zwitterion transporter) m	SLC22A4
ILMN_1685122	collagen type IX alpha 2	COL9A2
ILMN_1685289	chromosome 16 open reading frame 58	C16orf58
ILMN_1685327	Unnamed Transcript
ILMN_1685445	notch 2 N-terminal like	NOTCH2NL
ILMN_1685521	killer cell lectin-like receptor subfamily F member 1	KLRF1
ILMN_1685625	uncoupling protein 2 (mitochondrial proton carrier)	UCP2
ILMN_1685678	eukaryotic translation elongation factor 1 beta 2	EEF1B2
ILMN_1685810	nuclear factor of activated T-cells cytoplasmic calcineurin-depe	NFATC3
ILMN_1685824	UDP-Gal:betaGlcNAc beta 1 4- galactosyltransferase polypeptide 5	B4GALT5
ILMN_1686116	thrombospondin 1	THBS1
ILMN_1686135	centrosomal protein 95kDa	CEP95
ILMN_1686283	cat eye syndrome chromosome region candidate 1	CECR1
ILMN_1686573	defensin beta 1	DEFB1
ILMN_1686623	colony stimulating factor 1 receptor	CSF1R
ILMN_1686645	UTP14 U3 small nucleolar ribonucleoprotein homolog C (yeast)	UTP14C
ILMN_1686697	F-box protein 38	FBXO38
ILMN_1686862	H2.0-like homeobox	HLX
ILMN_1686884	interleukin 1 receptor accessory protein	IL1RAP
ILMN_1686981	sulfatase 2	SULF2
ILMN_1686989	insulin induced gene 1	INSIG1
ILMN_1687140	StAR-related lipid transfer (START) domain containing 7	STARD7
ILMN_1687247	spermatogenesis associated 20	SPATA20
ILMN_1687301	versican	VCAN
ILMN_1687306	lectin galactoside-binding soluble 2	LGALS2
ILMN_1687315	retinoid X receptor alpha	RXRA
ILMN_1687384	interferon alpha-inducible protein 6	IFI6
ILMN_1687410	oxysterol binding protein-like 11	OSBPL11
ILMN_1687519	synaptosomal-associated protein 23kDa	SNAP23
ILMN_1687533	sema domain immunoglobulin domain (Ig) transmembrane domain (TM)	SEMA4D
ILMN_1687757	Unnamed Transcript
ILMN_1687785	pyrophosphatase (inorganic) 2	PPA2
ILMN_1687941	ring finger protein 4	RNF4
ILMN_1687998	lysophosphatidylglycerol acyltransferase 1	LPGAT1
ILMN_1688098	TBC1 domain family member 4	TBC1D4
ILMN_1688152	interleukin 27 receptor alpha	IL27RA
ILMN_1688231	triggering receptor expressed on myeloid cells 1	TREM1
ILMN_1688373	leukocyte specific transcript 1	LST1
ILMN_1688452	leucine carboxyl methyltransferase 1	LCMT1
ILMN_1688580	cathelicidin antimicrobial peptide	CAMP
ILMN_1688698	zinc finger E-box binding homeobox 2	ZEB2
ILMN_1688753	phosphatidylserine synthase 1	PTDSS1
ILMN_1688959	CD27 molecule	CD27
ILMN_1689029	WD repeat domain 7	WDR7
ILMN_1689160	dipeptidase 2	DPEP2
ILMN_1689274	non imprinted in Prader-Willi/Angelman syndrome 1	NIPA1
ILMN_1689400	CDC-like kinase 1	CLK1
ILMN_1689734	interleukin 1 receptor antagonist	IL1RN
ILMN_1689836	complement component 5a receptor 1	C5AR1
ILMN_1689953	CD81 molecule	CD81
ILMN_1690105	signal transducer and activator of transcription 1 91kDa	STAT1
ILMN_1690136	Nipped-B homolog (Drosophila)	NIPBL
ILMN_1690476	QKI KH domain containing RNA binding	QKI
ILMN_1690610	RALY heterogeneous nuclear ribonucleoprotein	RALY
ILMN_1690761	surfeit 4	SURF4
ILMN_1690783	triggering receptor expressed on myeloid cells-like 1	TREML1
ILMN_1690822	VAMP (vesicle-associated membrane protein)-associated protein A 33	VAPA
ILMN_1690921	signal transducer and activator of transcription 2 113kDa	STAT2
ILMN_1690999	mediator complex subunit 23	MED23
ILMN_1691071	Fc receptor-like A	FCRLA
ILMN_1691151	choline kinase alpha	CHKA
ILMN_1691276	CXXC finger protein 1	CXXC1
ILMN_1691364	signal transducer and activator of transcription 1 91kDa	STAT1
ILMN_1691508	plasminogen activator urokinase receptor	PLAUR
ILMN_1691693
ILMN_1691717	rhomboid 5 homolog 2 (Drosophila)	RHBDF2
ILMN_1691747	KH domain containing RNA binding signal transduction associated	KHDRBS3
ILMN_1691846	G0/G1 switch 2	G0S2
ILMN_1691861	Fas-activated serine/threonine kinase	FASTK
ILMN_1691892	transgelin 2	TAGLN2
ILMN_1692145	zinc finger protein 14	ZNF14
ILMN_1692177	TSC22 domain family member 1	TSC22D1
ILMN_1692191	guanine nucleotide binding protein (G protein) alpha 12	GNA12
ILMN_1692223	lipocalin 2	LCN2
ILMN_1692260	v-maf avian musculoaponeurotic fibrosarcoma oncogene homolog G	MAFG
ILMN_1692271	cerebral cavernous malformation 2	CCM2
ILMN_1692705	RecQ helicase-like	RECQL
ILMN_1692742	DENN/MADD domain containing 3	DENND3
ILMN_1692962	CTD (carboxy-terminal domain RNA polymerase II polypeptide A) sm	CTDSP2
ILMN_1693045	transmembrane emp24 protein transport domain containing 1	TMED1
ILMN_1693136	vesicle transport through interaction with t-SNAREs 1B	VTI1B
ILMN_1693220	A kinase (PRKA) anchor protein 11	AKAP11
ILMN_1693242	zinc finger protein 296	ZNF296
ILMN_1693317	trafficking protein particle complex 12	TRAPPC12
ILMN_1693338	cytochrome P450 family 1 subfamily B polypeptide 1	CYP1B1
ILMN_1693352	mitochondrial ribosomal protein L20	MRPL20
ILMN_1693352	mitochondrial ribosomal protein L20	MRPL20
ILMN_1693552	CD300a molecule	CD300A
ILMN_1693650	FES proto-oncogene tyrosine kinase	FES
ILMN_1693771	aspartate beta-hydroxylase	ASPH
ILMN_1693905	histone acetyltransferase 1	HAT1
ILMN_1694058	interferon induced transmembrane protein 4 pseudogene	IFITM4P
ILMN_1694058	interferon induced transmembrane protein 4 pseudogene	IFITM4P
ILMN_1694268	hes family bHLH transcription factor 6	HES6
ILMN_1694274	NADH dehydrogenase (ubiquinone) 1 subcomplex unknown 2 14.5kDa	NDUFC2
ILMN_1694311	nudix (nucleoside diphosphate linked moiety X)-type motif 6	NUDT6
ILMN_1694587	eukaryotic translation elongation factor 1 beta 2	EEF1B2
ILMN_1694603	SWI/SNF related matrix associated actin dependent regulator of c	SMARCC1
ILMN_1694731	chloride channel voltage-sensitive 7	CLCN7
ILMN_1694757	cathepsin L	CTSL
ILMN_1694877	caspase 6 apoptosis-related cysteine peptidase	CASP6
ILMN_1694966	asialoglycoprotein receptor 2	ASGR2
ILMN_1695316	solute carrier family 39 (zinc transporter) member 8	SLC39A8
ILMN_1695404	lymphocyte antigen 6 complex locus E	LY6E
ILMN_1695423	CD9 molecule	CD9
ILMN_1695509	protein tyrosine phosphatase non-receptor type 12	PTPN12
ILMN_1695585	ribosomal protein S26	RPS26
ILMN_1695585	ribosomal protein S26	RPS26
ILMN_1695590	adrenoceptor beta 2 surface	ADRB2
ILMN_1695640	protein tyrosine phosphatase non-receptor type 22 (lymphoid)	PTPN22
ILMN_1695711	family with sequence similarity 105 member A	FAM105A
ILMN_1695744	leukocyte immunoglobulin-like receptor subfamily B (with TM and IT	LILRB2
ILMN_1695827	protein phosphatase 1 catalytic subunit alpha isozyme	PPP1CA
ILMN_1696021	karyopherin alpha 6 (importin alpha 7)	KPNA6
ILMN_1696041	cell division cycle 42	CDC42
ILMN_1696318	uncharacterized LOC100130691	LOC10013
ILMN_1696360	cathepsin B	CTSB
ILMN_1696419	stomatin	STOM
ILMN_1696420	bromodomain containing 7	BRD7
ILMN_1696432	isocitrate dehydrogenase 1 (NADP+) soluble	IDH1
ILMN_1696463	Spi-1 proto-oncogene	SPI1
ILMN_1696512	alpha hemoglobin stabilizing protein	AHSP
ILMN_1696584	orosomucoid 1	ORM1
ILMN_1696654	interferon-induced protein with tetratricopeptide repeats 5	IFIT5
ILMN_1696749	lamin A/C	LMNA
ILMN_1696806	Unnamed Transcript
ILMN_1696933	NLR family pyrin domain containing 3	NLRP3
ILMN_1696975	ubiquitin specific peptidase 1	USP1
ILMN_1697268	elastin microfibril interfacer 2	EMILIN2
ILMN_1697309	neutrophil cytosolic factor 1	NCF1
ILMN_1697469	serine/arginine-rich splicing factor 6	SRSF6
ILMN_1697957	KIAA0930	KIAA0930
ILMN_1698243	chromosome 1 open reading frame 85	C1orf85
ILMN_1698246	Unnamed Transcript
ILMN_1698365	NHL repeat containing 3	NHLRC3
ILMN_1699071	MAP3K7 C-terminal like	MAP3K7CL
ILMN_1699358	guanine nucleotide binding protein (G protein) alpha 12	GNA12
ILMN_1699423	zinc finger protein 146	ZNF146
ILMN_1699570	tumor protein D52-like 2	TPD52L2
ILMN_1699695	tumor necrosis factor receptor superfamily member 21	TNFRSF21
ILMN_1699836	lymphocyte-specific protein 1	LSP1
ILMN_1699878	RAB27A member RAS oncogene family	RAB27A
ILMN_1699908	interleukin 12 receptor beta 1	IL12RB1
ILMN_1700047	aminolevulinate delta- synthase 1	ALAS1
ILMN_1700147	pre-B lymphocyte 3	VPREB3
ILMN_1700202	transmembrane protein 135	TMEM135
ILMN_1700306	OCIA domain containing 2	OCIAD2
ILMN_1700340	asialoglycoprotein receptor 2	ASGR2
ILMN_1700413	v-maf avian musculoaponeurotic fibrosarcoma oncogene homolog F	MAFF
ILMN_1700428	major histocompatibility complex class II DO beta	HLA-DOB
ILMN_1700549	ER lipid raft associated 2	ERLIN2
ILMN_1700584	immediate early response 2	IER2
ILMN_1700610	C-type lectin domain family 7 member A	CLEC7A
ILMN_1700628	DEAD (Asp-Glu-Ala-Asp) box helicase 24	DDX24
ILMN_1700695	solute carrier family 44 (choline transporter) member 1	SLC44A1
ILMN_1701006	hexamethylene bis-acetamide inducible 2	HEXIM2
ILMN_1701111	glycerophosphocholine phosphodiesterase GDE1 homolog (S. cerevisiae	GPCPD1
ILMN_1701114	guanylate binding protein 1 interferon-inducible	GBP1
ILMN_1701114	guanylate binding protein 1 interferon-inducible	GBP1
ILMN_1701195	phospholipase A2 group VII (platelet-activating factor acetylhydro	PLA2G7
ILMN_1701237	SH2 domain containing 1B	SH2D1B
ILMN_1701466	peroxisomal biogenesis factor 16	PEX16
ILMN_1701711	bromodomain containing 8	BRD8
ILMN_1701789	interferon-induced protein with tetratricopeptide repeats 3	IFIT3
ILMN_1701906	CD300c molecule	CD300C
ILMN_1701930	eukaryotic translation elongation factor 1 beta 2	EEF1B2
ILMN_1701933	synuclein alpha (non A4 component of amyloid precursor)	SNCA
ILMN_1702114	Unnamed Transcript
ILMN_1702301	dedicator of cytokinesis 10	DOCK10
ILMN_1702592	WD repeat domain 73	WDR73
ILMN_1702635	kelch domain containing 10	KLHDC10
ILMN_1702691	tumor necrosis factor alpha-induced protein 3	TNFAIP3
ILMN_1702759	thioredoxin-related transmembrane protein 4	TMX4
ILMN_1702763	zinc finger MYM-type 1	ZMYM1
ILMN_1702787	sema domain immunoglobulin domain (Ig) transmembrane domain (TM)	SEMA4A
ILMN_1703108	ubiquitin-conjugating enzyme E2L 6	UBE2L6
ILMN_1703123	cysteine-serine-rich nuclear protein 1	CSRNP1
ILMN_1703180	ets variant 3	ETV3
ILMN_1703229	Unnamed Transcript
ILMN_1703305	twinfilin actin-binding protein 2	TWF2
ILMN_1703330	fem-1 homolog c (C. elegans)	FEM1C
ILMN_1703427	SON DNA binding protein	SON
ILMN_1703617	AHA1 activator of heat shock 90kDa protein ATPase homolog 1 (yeast	AHSA1
ILMN_1703622	peptidylprolyl isomerase B (cyclophilin B)	PPIB
ILMN_1703650	TNFAIP3 interacting protein 1	TNIP1
ILMN_1703697	LanC lantibiotic synthetase component C-like 1 (bacterial)	LANCL1
ILMN_1703891	TBC1 domain family member 9 (with GRAM domain)	TBC1D9
ILMN_1703946	adenosine A2b receptor	ADORA2B
ILMN_1703949	karyopherin (importin) beta 1	KPNB1
ILMN_1704236	MYC associated factor X	MAX
ILMN_1704404	proteasome (prosome macropain) 26S subunit non-ATPase 13	PSMD13
ILMN_1704672	nucleic acid binding protein 2	NABP2
ILMN_1704713	casein kinase 1 gamma 1	CSNK1G1
ILMN_1704730	CD93 molecule	CD93
ILMN_1704797	C-type lectin domain family 10 member A	CLEC10A
ILMN_1704980	ERI1 exoribonuclease family member 3	ERI3
ILMN_1704985	cytochrome P450 family 27 subfamily A polypeptide 1	CYP27A1
ILMN_1705111	fibronectin type III domain containing 3A	FNDC3A
ILMN_1705141	calcyclin binding protein	CACYBP
ILMN_1705266	v-rel avian reticuloendotheliosis viral oncogene homolog A	RELA
ILMN_1705663	Dmx-like 2	DMXL2
ILMN_1705686	neurogranin (protein kinase C substrate RC3)	NRGN
ILMN_1705783	nuclear RNA export factor 1	NXF1
ILMN_1705928	small nuclear ribonucleoprotein 200kDa (U5)	SNRNP200
ILMN_1706015	family with sequence similarity 43 member A	FAM43A
ILMN_1706217	toll-like receptor 4	TLR4
ILMN_1706261	solute carrier organic anion transporter family member 3A1	SLCO3A1
ILMN_1706413	ribosomal RNA adenine dimethylase domain containing 1	RRNAD1
ILMN_1706502	eukaryotic translation initiation factor 2-alpha kinase 2	EIF2AK2
ILMN_1706523	Fc fragment of IgG low affinity IIa receptor (CD32)	FCGR2A
ILMN_1706546	MYC associated factor X	MAX
ILMN_1706553	SMG7 nonsense mediated mRNA decay factor	SMG7
ILMN_1706635	elastase neutrophil expressed	ELANE
ILMN_1706784	H2A histone family member V	H2AFV
ILMN_1707062	REV1 polymerase (DNA directed)	REV1
ILMN_1707077	sortilin 1	SORT1
ILMN_1707137	chromosome 17 open reading frame 97	C17orf97
ILMN_1707312	nuclear factor interleukin 3 regulated	NFIL3
ILMN_1707336	actin related protein 2/3 complex subunit 4 20kDa	ARPC4
ILMN_1707339	BTG family member 3	BTG3
ILMN_1707481	zinc finger and BTB domain containing 44	ZBTB44
ILMN_1707551	arylformamidase	AFMID
ILMN_1707695	interferon-induced protein with tetratricopeptide repeats 1	IFIT1
ILMN_1707815	Unnamed Transcript
ILMN_1708041	pleckstrin homology domain containing family F (with FYVE domain)	PLEKHF1
ILMN_1708164	eukaryotic translation initiation factor 3 subunit A	EIF3A
ILMN_1708340	death-associated protein kinase 1	DAPK1
ILMN_1708348	ADAM metallopeptidase domain 8	ADAM8
ILMN_1708416	ADP-ribosylation factor-like 6 interacting protein 1	ARL6IP1
ILMN_1708721	RAB GTPase activating protein 1-like	RABGAP1L
ILMN_1708728	H2A histone family member J	H2AFJ
ILMN_1708779	granulysin	GNLY
ILMN_1708881	RAB20 member RAS oncogene family	RAB20
ILMN_1708934	adrenomedullin	ADM
ILMN_1708946	vacuolar protein sorting 4 homolog A (S. cerevisiae)	VPS4A
ILMN_1709032	FYVE and coiled-coil domain containing 1	FYCO1
ILMN_1709233	coagulation factor V (proaccelerin labile factor)	F5
ILMN_1709333	2'-5'-oligoadenylate synthetase 2 69/71kDa	OAS2
ILMN_1709334	transmembrane 9 superfamily member 1	TM9SF1
ILMN_1709439	charged multivesicular body protein 1A	CHMP1A
ILMN_1709683	Ras association (RalGDS/AF-6) domain family member 2	RASSF2
ILMN_1709817	solute carrier family 35 member A5	SLC35A5
ILMN_1710017	CD79b molecule immunoglobulin-associated beta	CD79B
ILMN_1710150	embryonic ectoderm development	EED
ILMN_1710280	tubulin beta 1 class VI	TUBB1
ILMN_1710514	B-cell CLL/lymphoma 3	BCL3
ILMN_1710734	granzyme K (granzyme 3; tryptase II)	GZMK
ILMN_1710937	interferon gamma-inducible protein 16	IFI16
ILMN_1711048	zinc finger and BTB domain containing 17	ZBTB17
ILMN_1711189	exosome component 10	EXOSC10
ILMN_1711199	zinc finger protein 331	ZNF331
ILMN_1711414	mitochondrial ribosomal protein S27	MRPS27
ILMN_1711453	Unnamed Transcript
ILMN_1711490	Rho GTPase activating protein 26	ARHGAP26
ILMN_1711493	PML-RARA regulated adaptor molecule 1	PRAM1
ILMN_1711786	nuclear factor erythroid 2	NFE2
ILMN_1711799	chromosome 9 open reading frame 40	C9orf40
ILMN_1711828	ankyrin repeat domain 10	ANKRD10
ILMN_1712019	ankyrin repeat domain 17	ANKRD17
ILMN_1712026	NLR family pyrin domain containing 3	NLRP3
ILMN_1712400	serpin peptidase inhibitor clade B (ovalbumin) member 6	SERPINB6
ILMN_1712532	caspase recruitment domain family member 9	CARD9
ILMN_1712577	family with sequence similarity 174 member A	FAM174A
ILMN_1712673	SAM and SH3 domain containing 1	SASH1
ILMN_1712773	sperm associated antigen 1	SPAG1
ILMN_1712918	NAD(P)H dehydrogenase quinone 2	NQO2
ILMN_1712944	amino-terminal enhancer of split	AES
ILMN_1712959	dual specificity phosphatase 2	DUSP2
ILMN_1713124	aldo-keto reductase family 1 member C3	AKR1C3
ILMN_1713162	glutathione S-transferase mu 2 (muscle)	GSTM2
ILMN_1713163	SWI/SNF related matrix associated actin dependent regulator of c	SMARCA5
ILMN_1713266	family with sequence similarity 46 member C	FAM46C
ILMN_1713505	Niemann-Pick disease type C1	NPC1
ILMN_1713603	protein kinase C beta	PRKCB
ILMN_1713668	translin-associated factor X	TSNAX
ILMN_1713749	coronin actin binding protein 1A	CORO1A
ILMN_1713752	serine incorporator 3	SERINC3
ILMN_1713803	chromosome 17 open reading frame 97	C17orf97
ILMN_1714093	required for meiotic nuclear division 5 homolog A (S. cerevisiae)	RMND5A
ILMN_1714159	leucine zipper protein 1	LUZP1
ILMN_1714393	RAB24 member RAS oncogene family	RAB24
ILMN_1714418	family with sequence similarity 101 member B	FAM101B
ILMN_1714650	RAS guanyl releasing protein 4	RASGRP4
ILMN_1714896	squamous cell carcinoma antigen recognized by T cells 3	SART3
ILMN_1714965	nuclear factor of kappa light polypeptide gene enhancer in B-cells	NFKB1
ILMN_1715068	aquaporin 9	AQP9
ILMN_1715169	major histocompatibility complex class II DR beta 1	HLA-DRB1
ILMN_1715416	nucleoporin 188kDa	NUP188
ILMN_1715636	eukaryotic translation initiation factor 3 subunit B	EIF3B
ILMN_1715969	solute carrier family 25 (mitochondrial iron transporter) member 3	SLC25A37
ILMN_1715991	serum deprivation response	SDPR
ILMN_1716105	NLR family pyrin domain containing 12	NLRP12
ILMN_1716276	Unnamed Transcript
ILMN_1716446	B-cell CLL/lymphoma 10	BCL10
ILMN_1716563	protein kinase C beta	PRKCB
ILMN_1717063	F-box protein 9	FBXO9
ILMN_1717163	coagulation factor XIII A1 polypeptide	F13A1
ILMN_1717180	myotubularin related protein 6	MTMR6
ILMN_1717261	major histocompatibility complex class II DR beta 3	HLA-DRB3
ILMN_1717313	nuclear factor of kappa light polypeptide gene enhancer in B-cells	NFKBIE
ILMN_1717639	salt-inducible kinase 1	SIK1
ILMN_1717809	ring finger protein 24	RNF24
ILMN_1717973	Unnamed Transcript
ILMN_1718023	acylaminoacyl-peptide hydrolase	APEH
ILMN_1718042	zinc finger protein 549	ZNF549
ILMN_1718063	lipase A lysosomal acid cholesterol esterase	LIPA
ILMN_1718558	poly (ADP-ribose) polymerase family member 12	PARP12
ILMN_1718565	cyclin-dependent kinase inhibitor 1C (p57 Kip2)	CDKN1C
ILMN_1718633	low density lipoprotein receptor-related protein 5-like	LRP5L
ILMN_1718718	McKusick-Kaufman syndrome	MKKS
ILMN_1718807	structural maintenance of chromosomes 3	SMC3
ILMN_1718932	5-methyltetrahydrofolate-homocysteine methyltransferase reductase	MTRR
ILMN_1718936	leukocyte specific transcript 1	LST1
ILMN_1718960	serpin peptidase inhibitor clade B (ovalbumin) member 8	SERPINB8
ILMN_1718977	growth arrest and DNA-damage-inducible beta	GADD45B
ILMN_1719163	zinc finger protein 557	ZNF557
ILMN_1719185	Unnamed Transcript
ILMN_1719232	DiGeorge syndrome critical region gene 14	DGCR14
ILMN_1719316	transmembrane emp24 protein transport domain containing 3	TMED3
ILMN_1719392	fumarate hydratase	FH
ILMN_1719433	CD1d molecule	CD1D
ILMN_1719611
ILMN_1719627	solute carrier family 27 (fatty acid transporter) member 3	SLC27A3
ILMN_1719695	nuclear factor of kappa light polypeptide gene enhancer in B-cells	NFKBIZ
ILMN_1719905	toll-like receptor 10	TLR10
ILMN_1720048	chemokine (C-C motif) ligand 2	CCL2
ILMN_1720088	splicing regulatory glutamine/lysine-rich protein 1	SREK1
ILMN_1720158	v-ets avian erythroblastosis virus E26 oncogene homolog 2	ETS2
ILMN_1720303	osteopetrosis associated transmembrane protein 1	OSTM1
ILMN_1720373	solute carrier family 7 (amino acid transporter light chain L syst	SLC7A5
ILMN_1720513	SET binding protein 1	SETBP1
ILMN_1720623	synaptotagmin-like 3	SYTL3
ILMN_1720771	syntaxin 11	STX11
ILMN_1720996	solute carrier family 12 (sodium/potassium/chloride transporter) m	SLC12A2
ILMN_1721008	deoxyuridine triphosphatase	DUT
ILMN_1721026	SAM domain and HD domain 1	SAMHD1
ILMN_1721081	Sp4 transcription factor	SP4
ILMN_1721138	GrpE-like 2 mitochondrial (E. coli)	GRPEL2
ILMN_1721868	karyopherin alpha 2 (RAG cohort 1 importin alpha 1)	KPNA2
ILMN_1721876	TIMP metallopeptidase inhibitor 2	TIMP2
ILMN_1721978	caspase recruitment domain family member 11	CARD11
ILMN_1722059	scaffold attachment factor B	SAFB
ILMN_1722276	platelet-activating factor acetylhydrolase 1b regulatory subunit 1	PAFAH1B1
ILMN_1722294	copine VIII	CPNE8
ILMN_1722502	chaperonin containing TCP1 subunit 6A (zeta 1)	CCT6A
ILMN_1722532	lysine (K)-specific demethylase 3A	KDM3A
ILMN_1722622	CD163 molecule	CD163
ILMN_1722698	ring finger and CHY zinc finger domain containing 1 E3 ubiquitin p	RCHY1
ILMN_1722811	cyclin-dependent kinase inhibitor 1B (p27 Kip1)	CDKN1B
ILMN_1722838	mitochondrial ribosomal protein L46	MRPL46
ILMN_1722981	toll-like receptor 5	TLR5
ILMN_1723035	oxidized low density lipoprotein (lectin-like) receptor 1	OLR1
ILMN_1723043	napsin B aspartic peptidase pseudogene	NAPSB
ILMN_1723115	C-type lectin domain family 4 member F	CLEC4F
ILMN_1723480	bone marrow stromal cell antigen 2	BST2
ILMN_1723486	hexokinase 2	HK2
ILMN_1723912	interferon-induced protein 44-like	IFI44L
ILMN_1723969	phospholipase C beta 1 (phosphoinositide-specific)	PLCB1
ILMN_1724250	granulin	GRN
ILMN_1724495	SEC14 and spectrin domains 1	SESTD1
ILMN_1724658	BCL2/adenovirus E1B 19kDa interacting protein 3	BNIP3
ILMN_1724837	zinc finger CCCH-type antiviral 1	ZC3HAV1
ILMN_1724984	eukaryotic translation initiation factor 2-alpha kinase 3	EIF2AK3
ILMN_1725175	FOS-like antigen 2	FOSL2
ILMN_1725244	histone acetyltransferase 1	HAT1
ILMN_1726189	membrane-spanning 4-domains subfamily A member 14	MS4A14
ILMN_1726288	transmembrane protein 106B	TMEM106B
ILMN_1726289	KIAA1551	KIAA1551
ILMN_1726545	leukocyte immunoglobulin-like receptor subfamily A (with TM domain	LILRA5
ILMN_1726574	calcyclin binding protein	CACYBP
ILMN_1726597	family with sequence similarity 65 member B	FAM65B
ILMN_1726693	general transcription factor IIH polypeptide 1 62kDa	GTF2H1
ILMN_1726769	CNDP dipeptidase 2 (metallopeptidase M20 family)	CNDP2
ILMN_1727051	DEAD (Asp-Glu-Ala-Asp) box polypeptide 19A	DDX19A
ILMN_1727098	protein phosphatase 1 regulatory subunit 16B	PPP1R16B
ILMN_1727150	dehydrogenase/reductase (SDR family) member 9	DHRS9
ILMN_1727271	tryptophanyl-tRNA synthetase	WARS
ILMN_1727761	glucocorticoid modulatory element binding protein 1	GMEB1
ILMN_1727762	caspase 1 apoptosis-related cysteine peptidase	CASP1
ILMN_1727965	aldehyde dehydrogenase 3 family member B1	ALDH3B1
ILMN_1728047	aldo-keto reductase family 1 member A1 (aldehyde reductase)	AKR1A1
ILMN_1728071	Kirsten rat sarcoma viral oncogene homolog	KRAS
ILMN_1728106	tumor necrosis factor	TNF
ILMN_1728163	CTD (carboxy-terminal domain RNA polymerase II polypeptide A) sm	CTDSP1
ILMN_1728298	SH3 domain binding kinase 1	SBK1
ILMN_1728471	ADP-ribosylation factor guanine nucleotide-exchange factor 1 (brefe	ARFGEF1
ILMN_1728478	chemokine (C-X-C motif) ligand 16	CXCL16
ILMN_1728498	poly(rC) binding protein 4	PCBP4
ILMN_1728662	aldehyde dehydrogenase 3 family member B1	ALDH3B1
ILMN_1728677	cAMP responsive element binding protein 5	CREB5
ILMN_1728698	glycerophosphodiester phosphodiesterase 1	GDE1
ILMN_1728984	proliferation-associated 2G4 38kDa	PA2G4
ILMN_1729175	F-box protein 3	FBXO3
ILMN_1729234	tripeptidyl peptidase I	TPP1
ILMN_1729417	glucosamine (UDP-N-acetyl)-2-epimerase/N-acetylmannosamine kinase	GNE
ILMN_1729453	tetraspanin 9	TSPAN9
ILMN_1729563	UDP-glucose 6-dehydrogenase	UGDH
ILMN_1729691	solute carrier family 16 member 6	SLC16A6
ILMN_1729775	optic atrophy 1 (autosomal dominant)	OPA1
ILMN_1729915	paired immunoglobin-like type 2 receptor alpha	PILRA
ILMN_1729973	zinc finger CCCH-type antiviral 1	ZC3HAV1
ILMN_1729976	chromosome alignment maintaining phosphoprotein 1	CHAMP1
ILMN_1730084	catechol-O-methyltransferase	COMT
ILMN_1730118	zinc finger protein 644	ZNF644
ILMN_1730307	mediator complex subunit 16	MED16
ILMN_1730416	cytochrome c somatic	CYCS
ILMN_1730454	folate receptor 3 (gamma)	FOLR3
ILMN_1730628	ribonuclease RNase A family 2 (liver eosinophil-derived neuroto	RNASE2
ILMN_1730631	chromosome 2 open reading frame 44	C2orf44
ILMN_1730639	solute carrier family 22 member 15	SLC22A15
ILMN_1730660	lectin galactoside-binding soluble 3	LGALS3
ILMN_1730816	G protein-coupled receptor 162	GPR162
ILMN_1730986	mucosa associated lymphoid tissue lymphoma translocation gene 1	MALT1
ILMN_1731048	toll-like receptor 1	TLR1
ILMN_1731107	coiled-coil domain containing 92	CCDC92
ILMN_1731113	zinc finger and BTB domain containing 43	ZBTB43
ILMN_1731123	ring finger protein 7	RNF7
ILMN_1731233	granzyme H (cathepsin G-like 2 protein h-CCPX)	GZMH
ILMN_1731714	cAMP responsive element binding protein 5	CREB5
ILMN_1732198	urotensin 2	UTS2
ILMN_1732216	asparaginyl-tRNA synthetase	NARS
ILMN_1732296	inhibitor of DNA binding 3 dominant negative helix-loop-helix prot	ID3
ILMN_1732452	mitogen-activated protein kinase-activated protein kinase 3	MAPKAPK3
ILMN_1732475	serine/threonine/tyrosine interacting protein	STYX
ILMN_1732575	SEC14-like 1 (S. cerevisiae)	SEC14L1
ILMN_1732688	deoxyuridine triphosphatase	DUT
ILMN_1732810	sorting nexin 17	SNX17
ILMN_1733221	sema domain immunoglobulin domain (Ig) transmembrane domain (TM)	SEMA4D
ILMN_1733248	nuclear receptor binding protein 2	NRBP2
ILMN_1733270	CD163 molecule	CD163
ILMN_1733956	isoleucyl-tRNA synthetase	IARS
ILMN_1733997
ILMN_1733998	dehydrogenase/reductase (SDR family) member 9	DHRS9
ILMN_1734748	leukocyte immunoglobulin-like receptor subfamily A (with TM domain	LILRA1
ILMN_1734855	selectin P ligand	SELPLG
ILMN_1734878	CD79a molecule immunoglobulin-associated alpha	CD79A
ILMN_1735151	eukaryotic translation initiation factor 5A2	EIF5A2
ILMN_1735333	neighbor of BRCA1 gene 1	NBR1
ILMN_1735453	family with sequence similarity 98 member A	FAM98A
ILMN_1735792	rhomboid 5 homolog 2 (Drosophila)	RHBDF2
ILMN_1735908	UTP15 U3 small nucleolar ribonucleoprotein homolog (S. cerevisia	UTP15
ILMN_1736068	CCR4-NOT transcription complex subunit 8	CNOT8
ILMN_1736180	frequently rearranged in advanced T-cell lymphomas 1	FRAT1
ILMN_1736568	caspase 2 apoptosis-related cysteine peptidase	CASP2
ILMN_1736585	transmembrane emp24-like trafficking protein 10 (yeast)	TMED10
ILMN_1736700	aldolase A fructose-bisphosphate	ALDOA
ILMN_1736729	2'-5'-oligoadenylate synthetase 2 69/71kDa	OAS2
ILMN_1736863	transmembrane protein 140	TMEM140
ILMN_1736982	phosphatase and actin regulator 1	PHACTR1
ILMN_1737003	Unnamed Transcript
ILMN_1737025	phospholipase C-like 2	PLCL2
ILMN_1737084	taxilin alpha	TXLNA
ILMN_1737164	transmembrane 9 superfamily member 1	TM9SF1
ILMN_1737252	neuregulin 1	NRG1
ILMN_1737254	ubiquitin specific peptidase 1	USP1
ILMN_1737314	B-cell CLL/lymphoma 6	BCL6
ILMN_1737394	lamin A/C	LMNA
ILMN_1737396	proteasome (prosome macropain) 26S subunit non-ATPase 14	PSMD14
ILMN_1737514	kynureninase	KYNU
ILMN_1737627	mitogen-activated protein kinase 14	MAPK14
ILMN_1737705	UHRF1 binding protein 1-like	UHRF1BP1
ILMN_1737813	ERI1 exoribonuclease family member 3	ERI3
ILMN_1737947	LSM5 homolog U6 small nuclear RNA associated (S. cerevisiae)	LSM5
ILMN_1738207	cytokine inducible SH2-containing protein	CISH
ILMN_1738424	cell division cycle 42	CDC42
ILMN_1738632	protein kinase cAMP-dependent regulatory type I alpha	PRKAR1A
ILMN_1738725	leukemia inhibitory factor	LIF
ILMN_1738909	TROVE domain family member 2	TROVE2
ILMN_1738921	acetyl-CoA acyltransferase 1	ACAA1
ILMN_1738992	myeloid cell nuclear differentiation antigen	MNDA
ILMN_1739001	tumor-associated calcium signal transducer 2	TACSTD2
ILMN_1739032	transmembrane protein 70	TMEM70
ILMN_1739151	mannosyl (alpha-1 6-)-glycoprotein beta-1 2-N-acetylglucosaminyltr	MGAT2
ILMN_1739586	fasciculation and elongation protein zeta 2 (zygin II)	FEZ2
ILMN_1739605	LY6/PLAUR domain containing 3	LYPD3
ILMN_1739641	myotubularin related protein 3	MTMR3
ILMN_1739674	Unnamed Transcript
ILMN_1739815	NLR family pyrin domain containing 12	NLRP12
ILMN_1740015	CD14 molecule	CD14
ILMN_1740171	dual specificity phosphatase 11 (RNA/RNP complex 1-interacting)	DUSP11
ILMN_1740319	interferon alpha-inducible protein 27-like 2	IFI27L2
ILMN_1740426	RAS dexamethasone-induced 1	RASD1
ILMN_1740572	transcobalamin II	TCN2
ILMN_1740597	cyclin-dependent kinase inhibitor 2D (p19 inhibits CDK4)	CDKN2D
ILMN_1740604	RAB11 family interacting protein 5 (class I)	RAB11FIP
ILMN_1740633	perforin 1 (pore forming protein)	PRF1
ILMN_1740737	decapping enzyme scavenger	DCPS
ILMN_1740742	uroporphyrinogen decarboxylase	UROD
ILMN_1740819	StAR-related lipid transfer (START) domain containing 7	STARD7
ILMN_1740875	formyl peptide receptor 2	FPR2
ILMN_1741003	annexin A5	ANXA5
ILMN_1741148	aldolase A fructose-bisphosphate	ALDOA
ILMN_1741159	mitogen-activated protein kinase kinase kinase 8	MAP3K8
ILMN_1741165	solute carrier family 11 (proton-coupled divalent metal ion transpo	SLC11A1
ILMN_1741464	hook microtubule-tethering protein 3	HOOK3
ILMN_1741881	chromosome 9 open reading frame 72	C9orf72
ILMN_1741917	osteoclast associated immunoglobulin-like receptor	OSCAR
ILMN_1741942	syntaxin 16	STX16
ILMN_1742052	serpin peptidase inhibitor clade B (ovalbumin) member 9	SERPINB9
ILMN_1742324	SUN domain containing ossification factor	SUCO
ILMN_1742332	potassium channel tetramerization domain containing 12	KCTD12
ILMN_1742400	centrosomal protein 350kDa	CEP350
ILMN_1742544	myocyte enhancer factor 2C	MEF2C
ILMN_1742618	XIAP associated factor 1	XAF1
ILMN_1742981	tubulin alpha 1a	TUBA1A
ILMN_1743145	endoplasmic reticulum aminopeptidase 2	ERAP2
ILMN_1743187	chromosome 6 open reading frame 120	C6orf120
ILMN_1743241	ADP-ribosylation factor-like 4A	ARL4A
ILMN_1743290	glycoprotein IX (platelet)	GP9
ILMN_1743619	neural precursor cell expressed developmentally down-regulated 9	NEDD9
ILMN_1743966	B-cell CLL/lymphoma 9-like	BCL9L
ILMN_1744113	tumor necrosis factor alpha-induced protein 8-like 2	TNFAIP8L
ILMN_1744517	glucosamine (N-acetyl)-6-sulfatase	GNS
ILMN_1744649	proteasome (prosome macropain) subunit beta type 5	PSMB5
ILMN_1744963	ERO1-like (S. cerevisiae)	ERO1L
ILMN_1745075	ribosomal protein large P0	RPLP0
ILMN_1745103	C-type lectin domain family 1 member B	CLEC1B
ILMN_1745242	phospholipid scramblase 1	PLSCR1
ILMN_1745356	chemokine (C-X-C motif) ligand 9	CXCL9
ILMN_1745374	interferon-induced protein 35	IFI35
ILMN_1745397	2'-5'-oligoadenylate synthetase 3 100kDa	OAS3
ILMN_1745423	UTP3 small subunit (SSU) processome component homolog (S. cerevi	UTP3
ILMN_1745573	tetratricopeptide repeat domain 13	TTC13
ILMN_1745772	activating signal cointegrator 1 complex subunit 3	ASCC3
ILMN_1745788	chemokine (C-X3-C motif) receptor 1	CX3CR1
ILMN_1745964	interleukin-1 receptor-associated kinase 2	IRAK2
ILMN_1745994	growth arrest-specific 7	GAS7
ILMN_1746243	testis derived transcript (3 LIM domains)	TES
ILMN_1746317	nucleoporin like 1	NUPL1
ILMN_1746426	translocase of outer mitochondrial membrane 70 homolog A (S. cerevi	TOMM70A
ILMN_1746517	kynureninase	KYNU
ILMN_1746664	WD repeat and SOCS box containing 2	WSB2
ILMN_1746696	PDS5 regulator of cohesion maintenance homolog B (S. cerevisiae)	PDS5B
ILMN_1746836	platelet-activating factor receptor	PTAFR
ILMN_1746846	tubulin tyrosine ligase-like family member 4	TTLL4
ILMN_1747052	integrin alpha 4 (antigen CD49D alpha 4 subunit of VLA-4 recepto	ITGA4
ILMN_1747058	trafficking protein particle complex 2-like	TRAPPC2L
ILMN_1747195	proteasome (prosome macropain) subunit beta type 8	PSMB8
ILMN_1747355	Unnamed Transcript
ILMN_1747504	AT hook containing transcription factor 1	AHCTF1
ILMN_1747598	protein phosphatase 1 regulatory (inhibitor) subunit 11	PPP1R11
ILMN_1747622	CD33 molecule	CD33
ILMN_1747630	DEK proto-oncogene	DEK
ILMN_1747744	lipoma HMGIC fusion partner-like 2	LHFPL2
ILMN_1747870	CD3e molecule epsilon associated protein	CD3EAP
ILMN_1748077	DEAD (Asp-Glu-Ala-Asp) box polypeptide 59	DDX59
ILMN_1748147	mitochondrial tRNA translation optimization 1	MTO1
ILMN_1748473	GTPase IMAP family member 4	GIMAP4
ILMN_1748883	cyclin-dependent kinase inhibitor 2D (p19 inhibits CDK4)	CDKN2D
ILMN_1748911	synaptosomal-associated protein 23kDa	SNAP23
ILMN_1748915	S100 calcium binding protein A12	S100A12
ILMN_1749011	NECAP endocytosis associated 2	NECAP2
ILMN_1749078	TIMP metallopeptidase inhibitor 2	TIMP2
ILMN_1749253	tubulin delta 1	TUBD1
ILMN_1749317	cilia and flagella associated protein 74	CFAP74
ILMN_1749368	histone cluster 1 H3h	HIST1H3H
ILMN_1749419	protein kinase AMP-activated gamma 2 non-catalytic subunit	PRKAG2
ILMN_1749641	F-box protein 3	FBXO3
ILMN_1750075	cyclin D binding myb-like transcription factor 1	DMTF1
ILMN_1750273	ribosomal protein L23a pseudogene 7	RPL23AP7
ILMN_1750395	methyl-CpG binding domain protein 2	MBD2
ILMN_1750400	chromosome 19 open reading frame 66	C19orf66
ILMN_1750401	chromosome 17 open reading frame 62	C17orf62
ILMN_1750636	ribosomal protein S26	RPS26
ILMN_1750805	Rho GTPase activating protein 30	ARHGAP30
ILMN_1751072	signal recognition particle receptor B subunit	SRPRB
ILMN_1751079	transporter 1 ATP-binding cassette sub-family B (MDR/TAP)	TAP1
ILMN_1751164	Rho GTPase activating protein 30	ARHGAP30
ILMN_1751400	src kinase associated phosphoprotein 1	SKAP1
ILMN_1751589	NudC domain containing 2	NUDCD2
ILMN_1751607	FBJ murine osteosarcoma viral oncogene homolog B	FOSB
ILMN_1752249	piezo-type mechanosensitive ion channel component 1	PIEZO1
ILMN_1752478	dehydrogenase/reductase (SDR family) member 3	DHRS3
ILMN_1752526	ring finger protein 144B	RNF144B
ILMN_1752591	leptin receptor overlapping transcript-like 1	LEPROTL1
ILMN_1752606	Unnamed Transcript
ILMN_1752932	myelin protein zero-like 2	MPZL2
ILMN_1753064	tetratricopeptide repeat domain 13	TTC13
ILMN_1753111	nicotinamide phosphoribosyltransferase	NAMPT
ILMN_1753498	CoA synthase	COASY
ILMN_1753613	homeobox A5	HOXA5
ILMN_1753663	ADP-ribosylation factor-like 4A	ARL4A
ILMN_1753805	protein kinase D2	PRKD2
ILMN_1754421	NADH dehydrogenase (ubiquinone) complex I assembly factor 1	NDUFAF1
ILMN_1754788	guanosine monophosphate reductase 2	GMPR2
ILMN_1755115	ribosomal protein L23	RPL23
ILMN_1755983	nuclear factor of activated T-cells cytoplasmic calcineurin-depe	NFATC3
ILMN_1756086	integrator complex subunit 3	INTS3
ILMN_1756417	ankyrin repeat domain 37	ANKRD37
ILMN_1756723	dipeptidyl-peptidase 7	DPP7
ILMN_1756779	clathrin heavy chain (Hc)	CLTC
ILMN_1756806	myeloid cell leukemia 1	MCL1
ILMN_1756928	reticulon 1	RTN1
ILMN_1756942	Sp3 transcription factor	SP3
ILMN_1757165	limb development membrane protein 1-like	LMBR1L
ILMN_1757186	GTPase IMAP family member 1	GIMAP1
ILMN_1757347	KIAA0930	KIAA0930
ILMN_1757361	neutrophil cytosolic factor 4 40kDa	NCF4
ILMN_1757406	histone cluster 1 H1c	HIST1H1C
ILMN_1757467	H1 histone family member 0	H1F0
ILMN_1757627	zinc finger MYND-type containing 19	ZMYND19
ILMN_1758146	signal-regulatory protein alpha	SIRPA
ILMN_1758323	acid phosphatase prostate	ACPP
ILMN_1758418	tumor necrosis factor (ligand) superfamily member 13b	TNFSF13B
ILMN_1758619	S-antigen; retina and pineal gland (arrestin)	SAG
ILMN_1758623	histone cluster 1 H2bd	HIST1H2B
ILMN_1758673	solute carrier family 44 (choline transporter) member 1	SLC44A1
ILMN_1758719	neural precursor cell expressed developmentally down-regulated 9	NEDD9
ILMN_1758735	NLR family pyrin domain containing 12	NLRP12
ILMN_1758778	centriolin	CNTRL
ILMN_1758895	cathepsin K	CTSK
ILMN_1758906	guanine nucleotide binding protein (G protein) alpha 13	GNA13
ILMN_1758918	bromodomain containing 2	BRD2
ILMN_1758928	Unnamed Transcript
ILMN_1758938	solute carrier family 31 (copper transporter) member 2	SLC31A2
ILMN_1758939	receptor-interacting serine-threonine kinase 2	RIPK2
ILMN_1758963	NAD kinase	NADK
ILMN_1759008	zinc finger protein 689	ZNF689
ILMN_1759084	integrator complex subunit 8	INTS8
ILMN_1759787	thrombomodulin	THBD
ILMN_1759801	dipeptidyl-peptidase 8	DPP8
ILMN_1759818	sortilin-related receptor L(DLR class) A repeats containing	SORL1
ILMN_1759952	proteasome (prosome macropain) subunit alpha type 5	PSMA5
ILMN_1759983	down-regulator of transcription 1 TBP-binding (negative cofactor 2	DR1
ILMN_1760062	interferon-induced protein 44	IFI44
ILMN_1760189	NLR family apoptosis inhibitory protein	NAIP
ILMN_1760280	nuclear transport factor 2-like export factor 1	NXT1
ILMN_1760849	neuropilin (NRP) and tolloid (TLL)-like 2	NETO2
ILMN_1761260	cordon-bleu WH2 repeat protein-like 1	COBLL1
ILMN_1761411	minichromosome maintenance complex binding protein	MCMBP
ILMN_1761778	tumor necrosis factor (ligand) superfamily member 8	TNFSF8
ILMN_1761833	solute carrier family 40 (iron-regulated transporter) member 1	SLC40A1
ILMN_1761941	family with sequence similarity 198 member B	FAM198B
ILMN_1761945	fibroblast growth factor binding protein 2	FGFBP2
ILMN_1761968	protein phosphatase 1 regulatory (inhibitor) subunit 14A	PPP1R14A
ILMN_1762255	glutathione S-transferase mu 1	GSTM1
ILMN_1762594	nucleotide-binding oligomerization domain containing 2	NOD2
ILMN_1762674	nucleoporin 43kDa	NUP43
ILMN_1762678	N-myristoyltransferase 1	NMT1
ILMN_1762713	mast cell-expressed membrane protein 1	MCEMP1
ILMN_1762888	methyltransferase like 21A	METTL21A
ILMN_1762899	early growth response 1	EGR1
ILMN_1762972	chromodomain helicase DNA binding protein 9	CHD9
ILMN_1763080	glutaminyl-tRNA synthetase	QARS
ILMN_1763144	sialidase 1 (lysosomal sialidase)	NEU1
ILMN_1763436	senataxin	SETX
ILMN_1763627	transportin 1	TNPO1
ILMN_1763730	adaptor protein phosphotyrosine interaction PH domain and leucin	APPL1
ILMN_1763837	alanyl (membrane) aminopeptidase	ANPEP
ILMN_1764177	jumonji AT rich interactive domain 2	JARID2
ILMN_1764414	son of sevenless homolog 2 (Drosophila)	SOS2
ILMN_1764709	v-maf avian musculoaponeurotic fibrosarcoma oncogene homolog B	MAFB
ILMN_1764891	zinc finger protein 384	ZNF384
ILMN_1764945	adaptor-related protein complex 3 delta 1 subunit	AP3D1
ILMN_1765019	SAC1 suppressor of actin mutations 1-like (yeast)	SACM1L
ILMN_1765165	vacuolar protein sorting 13 homolog B (yeast)	VPS13B
ILMN_1765547	interferon regulatory factor 2	IRF2
ILMN_1765578	TCDD-inducible poly(ADP-ribose) polymerase	TIPARP
ILMN_1765801	glucosidase alpha; acid	GAA
ILMN_1765825	DDB1 and CUL4 associated factor 11	DCAF11
ILMN_1766054	ATP-binding cassette sub-family A (ABC1) member 1	ABCA1
ILMN_1766085	v-rel avian reticuloendotheliosis viral oncogene homolog	REL
ILMN_1766123	fragile histidine triad	FHIT
ILMN_1766125	lon peptidase 1 mitochondrial	LONP1
ILMN_1766165	synuclein alpha (non A4 component of amyloid precursor)	SNCA
ILMN_1766169	branched chain amino-acid transaminase 1 cytosolic	BCAT1
ILMN_1766269	histocompatibility (minor) 13	HM13
ILMN_1766275	phosphatidylinositol-4 5-bisphosphate 3-kinase catalytic subunit	PIK3CD
ILMN_1766487	leucine rich repeat containing 25	LRRC25
ILMN_1766657	stomatin	STOM
ILMN_1766718	LysM putative peptidoglycan-binding domain containing 3	LYSMD3
ILMN_1766736	bactericidal/permeability-increasing protein	BPI
ILMN_1766762	dynein light chain roadblock-type 1	DYNLRB1
ILMN_1766814	thymidine kinase 2 mitochondrial	TK2
ILMN_1767006	proteasome (prosome macropain) subunit beta type 8	PSMB8
ILMN_1767139	NADH dehydrogenase (ubiquinone) 1 alpha subcomplex 13	NDUFA13
ILMN_1767193	complement component (3b/4b) receptor 1 (Knops blood group)	CR1
ILMN_1767281	pro-platelet basic protein (chemokine (C-X-C motif) ligand 7)	PPBP
ILMN_1768020	HAUS augmin-like complex subunit 8	HAUS8
ILMN_1768357	reticulon 1	RTN1
ILMN_1768391	ADP-ribosylation factor-like 4C	ARL4C
ILMN_1768393	small nuclear ribonucleoprotein D1 polypeptide 16kDa	SNRPD1
ILMN_1768470	eukaryotic translation initiation factor 4 gamma 1	EIF4G1
ILMN_1768510	mannosidase alpha class 2B member 2	MAN2B2
ILMN_1768534	basic helix-loop-helix family member e40	BHLHE40
ILMN_1768582	protein phosphatase 2 catalytic subunit beta isozyme	PPP2CB
ILMN_1768754	Unnamed Transcript
ILMN_1768773	Unnamed Transcript
ILMN_1768913	translin	TSN
ILMN_1768958	RAS guanyl releasing protein 1 (calcium and DAG-regulated)	RASGRP1
ILMN_1768969	lamin B receptor	LBR
ILMN_1768973	histone cluster 2 H2ac	HIST2H2A
ILMN_1769135	dipeptidyl-peptidase 7	DPP7
ILMN_1769299	myotubularin related protein 11	MTMR11
ILMN_1769383	Unnamed Transcript
ILMN_1769520	ubiquitin-conjugating enzyme E2L 6	UBE2L6
ILMN_1769546	Ras and Rab interactor 2	RIN2
ILMN_1769665	RAB5C member RAS oncogene family	RAB5C
ILMN_1769931	splicing factor proline/glutamine-rich	SFPQ
ILMN_1770071	interferon induced transmembrane protein 4 pseudogene	IFITM4P
ILMN_1770071	interferon induced transmembrane protein 4 pseudogene	IFITM4P
ILMN_1770085	BTG family member 2	BTG2
ILMN_1770260	nuclear factor of kappa light polypeptide gene enhancer in B-cells	NFKBIZ
ILMN_1770425	CDP-diacylglycerol--inositol 3-phosphatidyltransferase	CDIPT
ILMN_1770977	transmembrane protein 134	TMEM134
ILMN_1771333	CD47 molecule	CD47
ILMN_1771627	zinc finger MIZ-type containing 1	ZMIZ1
ILMN_1771664	C-type lectin domain family 4 member E	CLEC4E
ILMN_1771695	regulator of chromosome condensation (RCC1) and BTB (POZ) domain co	RCBTB2
ILMN_1772387	toll-like receptor 2	TLR2
ILMN_1772540	ATM interactor	ATMIN
ILMN_1772692	dicer 1 ribonuclease type III	DICER1
ILMN_1772814	nemo-like kinase	NLK
ILMN_1772876	zinc finger protein 395	ZNF395
ILMN_1772929	ATP synthase H+ transporting mitochondrial Fo complex subunit F	ATP5J
ILMN_1772964	chemokine (C-C motif) ligand 8	CCL8
ILMN_1773245	chemokine (C-C motif) ligand 3-like 1	CCL3L1
ILMN_1773313	Unnamed Transcript
ILMN_1773352	chemokine (C-C motif) ligand 5	CCL5
ILMN_1773485	QKI KH domain containing RNA binding	QKI
ILMN_1773620	SWI/SNF related matrix associated actin dependent regulator of c	SMARCC2
ILMN_1773780	family with sequence similarity 173 member A	FAM173A
ILMN_1773935	transmembrane protein 165	TMEM165
ILMN_1773963	guanine nucleotide binding protein (G protein) alpha 15 (Gq class)	GNA15
ILMN_1774077	guanylate binding protein 2 interferon-inducible	GBP2
ILMN_1774083	TP53 regulated inhibitor of apoptosis 1	TRIAP1
ILMN_1774513	Unnamed Transcript
ILMN_1774661	small nuclear ribonucleoprotein polypeptides B and B1	SNRPB
ILMN_1774761	chemokine (C-C motif) receptor 2	CCR2
ILMN_1774874	interleukin 1 receptor antagonist	IL1RN
ILMN_1774938	aldo-keto reductase family 1 member A1 (aldehyde reductase)	AKR1A1
ILMN_1775016	myelin protein zero-like 2	MPZL2
ILMN_1775085	zinc finger protein 232	ZNF232
ILMN_1775304	DnaJ (Hsp40) homolog subfamily B member 1	DNAJB1
ILMN_1775327	pyruvate kinase muscle	PKM
ILMN_1775501	interleukin 1 beta	IL1B
ILMN_1775508	cylindromatosis (turban tumor syndrome)	CYLD
ILMN_1775780	urotensin 2	UTS2
ILMN_1776021	eukaryotic translation initiation factor 4H	EIF4H
ILMN_1776073	chaperonin containing TCP1 subunit 4 (delta)	CCT4
ILMN_1776119	ATP-binding cassette sub-family C (CFTR/MRP) member 10	ABCC10
ILMN_1776347	t-complex 1	TCP1
ILMN_1776487	transcriptional adaptor 1	TADA1
ILMN_1776649	leucine-rich repeat kinase 2	LRRK2
ILMN_1776678	GTPase IMAP family member 7	GIMAP7
ILMN_1776777	adenosine deaminase RNA-specific	ADAR
ILMN_1777058	Unnamed Transcript
ILMN_1777139	MAK16 homolog (S. cerevisiae)	MAK16
ILMN_1777190	complement factor D (adipsin)	CFD
ILMN_1777325	signal transducer and activator of transcription 1 91kDa	STAT1
ILMN_1777461	chemokine (C-C motif) receptor 2	CCR2
ILMN_1777663	topoisomerase (DNA) II beta 180kDa	TOP2B
ILMN_1777881	tetraspanin 17	TSPAN17
ILMN_1777906	MAP7 domain containing 1	MAP7D1
ILMN_1778136	zinc finger MYND-type containing 15	ZMYND15
ILMN_1778236	protein tyrosine phosphatase non-receptor type 11	PTPN11
ILMN_1778321	solute carrier family 2 (facilitated glucose transporter) member 6	SLC2A6
ILMN_1778444	FK506 binding protein 5	FKBP5
ILMN_1778464	trafficking protein particle complex 10	TRAPPC10
ILMN_1778488	WD repeat domain 41	WDR41
ILMN_1778756	sulfotransferase family cytosolic 1A phenol-preferring member	SULT1A1
ILMN_1778764	BUB3 mitotic checkpoint protein	BUB3
ILMN_1779015	zinc finger protein 467	ZNF467
ILMN_1779252	tripartite motif containing 22	TRIM22
ILMN_1779264	proteasome (prosome macropain) assembly chaperone 1	PSMG1
ILMN_1779410	VAMP (vesicle-associated membrane protein)-associated protein A 33	VAPA
ILMN_1779677	zinc finger CCHC domain containing 6	ZCCHC6
ILMN_1779751	chromosome 7 open reading frame 55	C7orf55
ILMN_1779857	Kruppel-like factor 4 (gut)	KLF4
ILMN_1780132	pellino E3 ubiquitin protein ligase family member 2	PELI2
ILMN_1780302	dynein cytoplasmic 1 heavy chain 1	DYNC1H1
ILMN_1780334	potassium inwardly-rectifying channel subfamily J member 2	KCNJ2
ILMN_1780368	G protein-coupled receptor 18	GPR18
ILMN_1780546	oncostatin M	OSM
ILMN_1780582	CD83 molecule	CD83
ILMN_1780601	egf-like module containing mucin-like hormone receptor-like 1	EMR1
ILMN_1780659	nudix (nucleoside diphosphate linked moiety X)-type motif 6	NUDT6
ILMN_1780913	protein phosphatase 2 regulatory subunit B' gamma	PPP2R5C
ILMN_1781373	interferon induced with helicase C domain 1	IFIH1
ILMN_1781416	frequently rearranged in advanced T-cell lymphomas 1	FRAT1
ILMN_1782015	Fc receptor-like B	FCRLB
ILMN_1782069	trafficking protein kinesin binding 1	TRAK1
ILMN_1782085	diphthamine biosynthesis 6	DPH6
ILMN_1782305	nuclear receptor subfamily 4 group A member 2	NR4A2
ILMN_1782331	Unnamed Transcript
ILMN_1782352	VENT homeobox	VENTX
ILMN_1782419	guanine nucleotide binding protein (G protein) gamma 11	GNG11
ILMN_1782488	ribonuclease H2 subunit B	RNASEH2B
ILMN_1782551	E2F transcription factor 5 p130-binding	E2F5
ILMN_1782633	Unnamed Transcript
ILMN_1782704	CD19 molecule	CD19
ILMN_1782729	C-type lectin-like 1	CLECL1
ILMN_1782741	CD300 molecule-like family member b	CD300LB
ILMN_1783627	calpastatin	CAST
ILMN_1783675	ankyrin repeat and SOCS box containing 8	ASB8
ILMN_1783695	glutamyl-prolyl-tRNA synthetase	EPRS
ILMN_1783852	CD164 molecule sialomucin	CD164
ILMN_1783956	ATPase class I type 8B member 4	ATP8B4
ILMN_1784203	acrosin binding protein	ACRBP
ILMN_1784218	DEAD (Asp-Glu-Ala-Asp) box polypeptide 23	DDX23
ILMN_1784287	transforming growth factor beta receptor III	TGFBR3
ILMN_1784352	cerebral cavernous malformation 2	CCM2
ILMN_1784602	cyclin-dependent kinase inhibitor 1A (p21 Cip1)	CDKN1A
ILMN_1784651	N-acetylgalactosaminidase alpha-	NAGA
ILMN_1784709	glucosamine-6-phosphate deaminase 1	GNPDA1
ILMN_1784737	sphingosine-1-phosphate receptor 4	S1PR4
ILMN_1784766	minichromosome maintenance complex component 3 associated protein	MCM3AP
ILMN_1784863	CD36 molecule (thrombospondin receptor)	CD36
ILMN_1784871	fatty acid synthase	FASN
ILMN_1785005	neutrophil cytosolic factor 4 40kDa	NCF4
ILMN_1785113	methylmalonyl CoA mutase	MUT
ILMN_1785141	microtubule associated monooxygenase calponin and LIM domain conta	MICAL2
ILMN_1785175	SWAP switching B-cell complex 70kDa subunit	SWAP70
ILMN_1785345	G protein-coupled receptor 84	GPR84
ILMN_1785439	CD79b molecule immunoglobulin-associated beta	CD79B
ILMN_1785660	signal recognition particle receptor (docking protein)	SRPR
ILMN_1785661	abhydrolase domain containing 17B	ABHD17B
ILMN_1785703	leiomodin 3 (fetal)	LMOD3
ILMN_1785711	Unnamed Transcript
ILMN_1785732	tumor necrosis factor alpha-induced protein 6	TNFAIP6
ILMN_1785852	nucleic acid binding protein 1	NABP1
ILMN_1786015	CCCTC-binding factor (zinc finger protein)	CTCF
ILMN_1786065	ubiquitin-like with PHD and ring finger domains 1	UHRF1
ILMN_1786275	poly(A) polymerase gamma	PAPOLG
ILMN_1786347	transportin 1	TNPO1
ILMN_1786658	bolA family member 3	BOLA3
ILMN_1786722	zinc finger protein 385A	ZNF385A
ILMN_1786823	intercellular adhesion molecule 2	ICAM2
ILMN_1787064	ankyrin repeat domain 17	ANKRD17
ILMN_1787127	solute carrier family 43 (amino acid system L transporter) member	SLC43A2
ILMN_1787212	cyclin-dependent kinase inhibitor 1A (p21 Cip1)	CDKN1A
ILMN_1787410	eukaryotic translation initiation factor 6	EIF6
ILMN_1787461	runt-related transcription factor 3	RUNX3
ILMN_1787509	helicase with zinc finger 2 transcriptional coactivator	HELZ2
ILMN_1787529	complement component 3a receptor 1	C3AR1
ILMN_1787705	ATPase H+ transporting lysosomal 56/58kDa V1 subunit B2	ATP6V1B2
ILMN_1787813	solute carrier family 5 (sodium/myo-inositol cotransporter) member	SLC5A3
ILMN_1787879	ADP-ribosylation factor-like 2	ARL2
ILMN_1787897	chemokine (C-X-C motif) ligand 1 (melanoma growth stimulating activ	CXCL1
ILMN_1788002	mitogen-activated protein kinase 14	MAPK14
ILMN_1788213	frequently rearranged in advanced T-cell lymphomas 2	FRAT2
ILMN_1788416	abhydrolase domain containing 17C	ABHD17C
ILMN_1788531	signaling threshold regulating transmembrane adaptor 1	SIT1
ILMN_1788547	glutamate-cysteine ligase modifier subunit	GCLM
ILMN_1788689	pleckstrin homology domain interacting protein	PHIP
ILMN_1788841	T-cell leukemia/lymphoma 1A	TCL1A
ILMN_1789136	Unnamed Transcript
ILMN_1789244	SRY (sex determining region Y)-box 8	SOX8
ILMN_1789283	protein phosphatase 2 regulatory subunit B' gamma	PPP2R5C
ILMN_1789342	NADH dehydrogenase (ubiquinone) Fe-S protein 2 49kDa (NADH-coenzym	NDUFS2
ILMN_1789436	DENN/MADD domain containing 1B	DENND1B
ILMN_1789596	ets variant 6	ETV6
ILMN_1789627	Unnamed Transcript
ILMN_1789781	Pim-3 proto-oncogene serine/threonine kinase	PIM3
ILMN_1789955	proline-rich nuclear receptor coactivator 1	PNRC1
ILMN_1789990	ADP-ribosylation factor guanine nucleotide-exchange factor 2 (brefe	ARFGEF2
ILMN_1790228	furin (paired basic amino acid cleaving enzyme)	FURIN
ILMN_1790230	zinc finger protein 181	ZNF181
ILMN_1790555	coiled-coil domain containing 146	CCDC146
ILMN_1790689	cysteine-rich secretory protein LCCL domain containing 2	CRISPLD2
ILMN_1790692	granulysin	GNLY
ILMN_1790741	ring finger protein 126	RNF126
ILMN_1790757	adenylosuccinate lyase	ADSL
ILMN_1790782	mediator complex subunit 16	MED16
ILMN_1790909	nuclear factor erythroid 2-like 2	NFE2L2
ILMN_1791329	Fc receptor-like 2	FCRL2
ILMN_1791396	Unnamed Transcript
ILMN_1791483	phosphodiesterase 4D cAMP-specific	PDE4D
ILMN_1791511	transmembrane protein 176A	TMEM176A
ILMN_1791759	chemokine (C-X-C motif) ligand 10	CXCL10
ILMN_1791770	SWI/SNF related matrix associated actin dependent regulator of c	SMARCC2
ILMN_1792072	fucosyltransferase 4 (alpha (1 3) fucosyltransferase myeloid-spec	FUT4
ILMN_1792518	syntaxin 7	STX7
ILMN_1792922	superoxide dismutase 2 mitochondrial	SOD2
ILMN_1793474	insulin induced gene 1	INSIG1
ILMN_1793563	dynactin 1	DCTN1
ILMN_1793743	disrupted in renal carcinoma 2	DIRC2
ILMN_1793859	aldehyde dehydrogenase 2 family (mitochondrial)	ALDH2
ILMN_1793990	inhibitor of DNA binding 2 dominant negative helix-loop-helix prot	ID2
ILMN_1794038	family with sequence similarity 49 member A	FAM49A
ILMN_1794165	phosphogluconate dehydrogenase	PGD
ILMN_1794740	CD151 molecule (Raph blood group)	CD151
ILMN_1794781	vav 2 guanine nucleotide exchange factor	VAV2
ILMN_1794782	ATP-binding cassette sub-family G (WHITE) member 1	ABCG1
ILMN_1794875	1-acylglycerol-3-phosphate O-acyltransferase 9	AGPAT9
ILMN_1795715	dihydropyrimidine dehydrogenase	DPYD
ILMN_1795719	replication protein A1 70kDa	RPA1
ILMN_1795846	protein phosphatase 2 regulatory subunit B' gamma	PPP2R5C
ILMN_1796075	vacuolar protein sorting 41 homolog (S. cerevisiae)	VPS41
ILMN_1796094	CD36 molecule (thrombospondin receptor)	CD36
ILMN_1796210	peroxisome proliferator-activated receptor gamma coactivator-relat	PPRC1
ILMN_1796316	matrix metallopeptidase 9 (gelatinase B 92kDa gelatinase 92kDa t	MMP9
ILMN_1796409	complement component 1 q subcomponent B chain	C1QB
ILMN_1796642	neutrophil cytosolic factor 2	NCF2
ILMN_1796669	presenilin 1	PSEN1
ILMN_1796813	embryonic ectoderm development	EED
ILMN_1796962	protein phosphatase 3 regulatory subunit B alpha	PPP3R1
ILMN_1797001	DEAD (Asp-Glu-Ala-Asp) box polypeptide 58	DDX58
ILMN_1797310	ATPase H+ transporting lysosomal 34kDa V1 subunit D	ATP6V1D
ILMN_1797341	AT rich interactive domain 1A (SWI-like)	ARID1A
ILMN_1797656	activating signal cointegrator 1 complex subunit 3	ASCC3
ILMN_1797731	membrane-spanning 4-domains subfamily A member 6A	MS4A6A
ILMN_1797822	sel-1 suppressor of lin-12-like 3 (C. elegans)	SEL1L3
ILMN_1797895	free fatty acid receptor 2	FFAR2
ILMN_1798085	EP300 interacting inhibitor of differentiation 2B	EID2B
ILMN_1798177	churchill domain containing 1	CHURC1
ILMN_1798181	interferon regulatory factor 7	IRF7
ILMN_1798233	proteasome (prosome macropain) subunit beta type 9	PSMB9
ILMN_1798270	single-pass membrane protein with coiled-coil domains 4	SMCO4
ILMN_1798360	atypical chemokine receptor 3	ACKR3
ILMN_1798706	G protein-coupled receptor 183	GPR183
ILMN_1799030	CKLF-like MARVEL transmembrane domain containing 2	CMTM2
ILMN_1799062	nuclear factor of kappa light polypeptide gene enhancer in B-cells	NFKB2
ILMN_1799103	small nuclear ribonucleoprotein polypeptides B and B1	SNRPB
ILMN_1799467	sterile alpha motif domain containing 9-like	SAMD9L
ILMN_1799601	UHRF1 binding protein 1-like	UHRF1BP1
ILMN_1799725	dedicator of cytokinesis 2	DOCK2
ILMN_1799765	Unnamed Transcript
ILMN_1799856	Unnamed Transcript
ILMN_1800451	mediator complex subunit 16	MED16
ILMN_1800540	CD55 molecule decay accelerating factor for complement (Cromer blo	CD55
ILMN_1800602	grancalcin EF-hand calcium binding protein	GCA
ILMN_1800912	zinc finger protein 106	ZNF106
ILMN_1800951	ataxin 1	ATXN1
ILMN_1801077	perilipin 2	PLIN2
ILMN_1801098	Unnamed Transcript
ILMN_1801156	rearranged L-myc fusion	RLF
ILMN_1801205	glycoprotein (transmembrane) nmb	GPNMB
ILMN_1801216	S100 calcium binding protein P	S100P
ILMN_1801246	interferon induced transmembrane protein 1	IFITM1
ILMN_1801246	interferon induced transmembrane protein 1	IFITM1
ILMN_1801307	tumor necrosis factor (ligand) superfamily member 10	TNFSF10
ILMN_1801504	runt-related transcription factor 1	RUNX1
ILMN_1801616	epithelial membrane protein 1	EMP1
ILMN_1801710	amyloid beta (A4) precursor protein-binding family B member 1 in	APBB1IP
ILMN_1802257	phosphatidylcholine transfer protein	PCTP
ILMN_1802404	ATP-binding cassette sub-family C (CFTR/MRP) member 1	ABCC1
ILMN_1802457	MYC associated factor X	MAX
ILMN_1802831	myotubularin related protein 12	MTMR12
ILMN_1803476	potassium channel tetramerization domain containing 20	KCTD20
ILMN_1803615	megakaryocyte-associated tyrosine kinase	MATK
ILMN_1803788	lectin galactoside-binding soluble 3	LGALS3
ILMN_1803819	IQ motif containing GTPase activating protein 1	IQGAP1
ILMN_1803853	nucleolar protein 7 27kDa	NOL7
ILMN_1803882	vascular endothelial growth factor A	VEGFA
ILMN_1803925	myotubularin related protein 3	MTMR3
ILMN_1803945	HLA complex P5 (non-protein coding)	HCP5
ILMN_1803977	polypeptide N-acetylgalactosaminyltransferase 1	GALNT1
ILMN_1803988	myeloid cell leukemia 1	MCL1
ILMN_1803997	serologically defined colon cancer antigen 3	SDCCAG3
ILMN_1804174	Fc fragment of IgG low affinity IIb receptor (CD32)	FCGR2B
ILMN_1804448	musashi RNA-binding protein 2	MSI2
ILMN_1804854	catenin (cadherin-associated protein) alpha 1 102kDa	CTNNA1
ILMN_1805104	4-aminobutyrate aminotransferase	ABAT
ILMN_1805175	transforming growth factor alpha	TGFA
ILMN_1805228	leucine-rich alpha-2-glycoprotein 1	LRG1
ILMN_1805410	chromosome 15 open reading frame 48	C15orf48
ILMN_1806023	jun proto-oncogene	JUN
ILMN_1806184	mediator complex subunit 13	MED13
ILMN_1806408	acyl-CoA dehydrogenase very long chain	ACADVL
ILMN_1806906	signal sequence receptor gamma (translocon-associated protein gamm	SSR3
ILMN_1806908	protein kinase C beta	PRKCB
ILMN_1806999	B9 protein domain 2	B9D2
ILMN_1807042	myristoylated alanine-rich protein kinase C substrate	MARCKS
ILMN_1807074	macrophage migration inhibitory factor (glycosylation-inhibiting fa	MIF
ILMN_1807277	interferon gamma-inducible protein 30	IFI30
ILMN_1807277	interferon gamma-inducible protein 30	IFI30
ILMN_1807300	polycystic kidney disease 2 (autosomal dominant)	PKD2
ILMN_1807372	adenosine A2a receptor	ADORA2A
ILMN_1807596	ubiquitin associated protein 1	UBAP1
ILMN_1807662	insulin-like growth factor 2 receptor	IGF2R
ILMN_1807833	histocompatibility (minor) 13	HM13
ILMN_1808132	Fas cell surface death receptor	FAS
ILMN_1808405	major histocompatibility complex class II DQ alpha 1	HLA-DQA1
ILMN_1808548	Unnamed Transcript
ILMN_1808587	zinc finger homeobox 3	ZFHX3
ILMN_1808707	fascin actin-bundling protein 1	FSCN1
ILMN_1808768	Rho-associated coiled-coil containing protein kinase 1	ROCK1
ILMN_1809027	ATP5S-like	ATP5SL
ILMN_1809040	low density lipoprotein receptor adaptor protein 1	LDLRAP1
ILMN_1809086	5'-3' exoribonuclease 1	XRN1
ILMN_1809139	AT hook containing transcription factor 1	AHCTF1
ILMN_1809147	family with sequence similarity 118 member A	FAM118A
ILMN_1809193	presenilin 1	PSEN1
ILMN_1809467	vesicle-associated membrane protein 5	VAMP5
ILMN_1809522	NACC family member 2 BEN and BTB (POZ) domain containing	NACC2
ILMN_1809582	vacuolar protein sorting 13 homolog C (S. cerevisiae)	VPS13C
ILMN_1809607	peptidylprolyl isomerase F	PPIF
ILMN_1809695	calcium/calmodulin-dependent protein kinase II gamma	CAMK2G
ILMN_1809866	WD repeat domain 74	WDR74
ILMN_1809931	N-myc downstream regulated 1	NDRG1
ILMN_1810058	RAB member of RAS oncogene family-like 2B	RABL2B
ILMN_1810214	jun D proto-oncogene	JUND
ILMN_1810254	meiosis inhibitor 1	MEI1
ILMN_1810274	homeobox B2	HOXB2
ILMN_1810289	myoferlin	MYOF
ILMN_1810385	ATR serine/threonine kinase	ATR
ILMN_1810418	lamin B receptor	LBR
ILMN_1810486	RAB34 member RAS oncogene family	RAB34
ILMN_1810680	Unnamed Transcript
ILMN_1810838	metadherin	MTDH
ILMN_1810941	catechol-O-methyltransferase	COMT
ILMN_1811171	G protein-coupled receptor 132	GPR132
ILMN_1811258	v-rel avian reticuloendotheliosis viral oncogene homolog B	RELB
ILMN_1811328	dipeptidyl-peptidase 7	DPP7
ILMN_1811702	granulin	GRN
ILMN_1811933	serine hydroxymethyltransferase 1 (soluble)	SHMT1
ILMN_1811954	neuregulin 1	NRG1
ILMN_1811972	MYC binding protein 2 E3 ubiquitin protein ligase	MYCBP2
ILMN_1812139	Ras association (RalGDS/AF-6) domain family member 2	RASSF2
ILMN_1812191	chromosome 12 open reading frame 57	C12orf57
ILMN_1812384	nuclear receptor subfamily 3 group C member 1 (glucocorticoid re	NR3C1
ILMN_1812433	haptoglobin	HP
ILMN_1812995	cathepsin L	CTSL
ILMN_1813314	histone cluster 1 H2bk	HIST1H2B
ILMN_1813379	tumor necrosis factor receptor superfamily member 9	TNFRSF9
ILMN_1813399	ATPase Ca++ transporting plasma membrane 1	ATP2B1
ILMN_1813604	NADH dehydrogenase (ubiquinone) 1 beta subcomplex 7 18kDa	NDUFB7
ILMN_1813775	cyclin G associated kinase	GAK
ILMN_1813795	Ras association (RalGDS/AF-6) domain family member 5	RASSF5
ILMN_1813817	mitochondrial ribosomal protein L55	MRPL55
ILMN_1814305	sterile alpha motif domain containing 9	SAMD9
ILMN_1814650	trafficking protein particle complex 4	TRAPPC4
ILMN_1815023	Pim-1 proto-oncogene serine/threonine kinase	PIM1
ILMN_1815086	ninjurin 1	NINJ1
ILMN_1815148	mannosidase alpha class 2A member 2	MAN2A2
ILMN_1815283	Unnamed Transcript
ILMN_1815527	hemoglobin delta	HBD
ILMN_1815656	serine incorporator 3	SERINC3
ILMN_1815733	eukaryotic translation initiation factor 5	EIF5
ILMN_1815758	GRB2-associated binding protein 2	GAB2
ILMN_1815890	interleukin 12 receptor beta 1	IL12RB1
ILMN_1837935	transportin 1	TNPO1
ILMN_2038775	tubulin beta 2A class IIa	TUBB2A
ILMN_2041190	coagulation factor II (thrombin) receptor-like 1	F2RL1
ILMN_2041327	mitochondrial ribosomal protein L37	MRPL37
ILMN_2044226	protein phosphatase 3 catalytic subunit alpha isozyme	PPP3CA
ILMN_2046024	dual specificity phosphatase 11 (RNA/RNP complex 1-interacting)	DUSP11
ILMN_2048607	ankyrin repeat domain 9	ANKRD9
ILMN_2048822	NudC domain containing 2	NUDCD2
ILMN_2049364	methyltransferase like 21A	METTL21A
ILMN_2050911	solute carrier family 22 (organic cation/zwitterion transporter) m	SLC22A4
ILMN_2051900	EP300 interacting inhibitor of differentiation 2B	EID2B
ILMN_2052891	polycystic kidney disease 2 (autosomal dominant)	PKD2
ILMN_2053103	solute carrier family 40 (iron-regulated transporter) member 1	SLC40A1
ILMN_2053415	low density lipoprotein receptor	LDLR
ILMN_2054019	ISG15 ubiquitin-like modifier	ISG15
ILMN_2054442	zinc finger protein 146	ZNF146
ILMN_2055781	killer cell lectin-like receptor subfamily F member 1	KLRF1
ILMN_2056167	oligosaccharyltransferase complex subunit (non-catalytic)	OSTC
ILMN_2058782	interferon alpha-inducible protein 27	IFI27
ILMN_2059452	solute carrier family 12 (sodium/potassium/chloride transporter) m	SLC12A2
ILMN_2059886	tetratricopeptide repeat domain 38	TTC38
ILMN_2060115	sortilin-related receptor L(DLR class) A repeats containing	SORL1
ILMN_2062001	hook microtubule-tethering protein 3	HOOK3
ILMN_2062370	nucleolar protein 8	NOL8
ILMN_2063586	chloride intracellular channel 4	CLIC4
ILMN_2064898	cytochrome c oxidase assembly factor 3	COA3
ILMN_2067607	transmembrane protein 106B	TMEM106B
ILMN_2067708	transcription factor B2 mitochondrial	TFB2M
ILMN_2067709	transcription factor B2 mitochondrial	TFB2M
ILMN_2072178	enoyl CoA hydratase domain containing 3	ECHDC3
ILMN_2073157	amylase alpha 2B (pancreatic)	AMY2B
ILMN_2074401	LysM putative peptidoglycan-binding domain containing 3	LYSMD3
ILMN_2080637	zinc finger and BTB domain containing 44	ZBTB44
ILMN_2081988	LanC lantibiotic synthetase component C-like 1 (bacterial)	LANCL1
ILMN_2082762	small nucleolar RNA C/D box 68	SNORD68
ILMN_2082810	bromodomain containing 7	BRD7
ILMN_2083469	insulin receptor substrate 2	IRS2
ILMN_2083833	CCR4-NOT transcription complex subunit 6-like	CNOT6L
ILMN_2083946	transforming growth factor alpha	TGFA
ILMN_2084353	mannose-6-phosphate receptor (cation dependent)	M6PR
ILMN_2085012	transmembrane protein 176B	TMEM176B
ILMN_2085760	actin related protein 2/3 complex subunit 1B 41kDa	ARPC1B
ILMN_2085862	solute carrier family 15 (oligopeptide transporter) member 3	SLC15A3
ILMN_2086077	jun B proto-oncogene	JUNB
ILMN_2086095	inhibitor of DNA binding 2 dominant negative helix-loop-helix prot	ID2
ILMN_2087303	XK Kell blood group complex subunit-related family member 8	XKR8
ILMN_2087575	zinc finger CCCH-type containing 4	ZC3H4
ILMN_2087646	H2.0-like homeobox	HLX
ILMN_2088437	chemokine (C-X3-C motif) receptor 1	CX3CR1
ILMN_2088612	exportin 4	XPO4
ILMN_2090105	transgelin 2	TAGLN2
ILMN_2090607	interferon regulatory factor 2	IRF2
ILMN_2092118	formyl peptide receptor 1	FPR1
ILMN_2094061	inositol(myo)-1(or 4)-monophosphatase 2	IMPA2
ILMN_2095840	K(lysine) acetyltransferase 6A	KAT6A
ILMN_2098126	chemokine (C-C motif) ligand 5	CCL5
ILMN_2100209	Unnamed Transcript
ILMN_2100437	hemoglobin beta	HBB
ILMN_2101832	lysosomal protein transmembrane 4 beta	LAPTM4B
ILMN_2101920	heterogeneous nuclear ribonucleoprotein H1 (H)	HNRNPH1
ILMN_2105441	immunoglobulin J polypeptide linker protein for immunoglobulin alp	IGJ
ILMN_2106656	basic leucine zipper nuclear factor 1	BLZF1
ILMN_2107004	G protein-coupled receptor 1	GPR1
ILMN_2109197	erythrocyte membrane protein band 4.1-like 3	EPB41L3
ILMN_2109416	napsin B aspartic peptidase pseudogene	NAPSB
ILMN_2111739	mannosidase alpha class 2C member 1	MAN2C1
ILMN_2112049	DNL-type zinc finger	DNLZ
ILMN_2113126	ribonuclease RNase A family 3	RNASE3
ILMN_2113362	ADP-ribosylation factor-like 6 interacting protein 1	ARL6IP1
ILMN_2113738	minichromosome maintenance domain containing 2	MCMDC2
ILMN_2114422	nucleotide-binding oligomerization domain containing 1	NOD1
ILMN_2115218	ankyrin repeat domain 10	ANKRD10
ILMN_2115591	kelch domain containing 10	KLHDC10
ILMN_2115669	sema domain immunoglobulin domain (Ig) transmembrane domain (TM)	SEMA4C
ILMN_2116556	LSM5 homolog U6 small nuclear RNA associated (S. cerevisiae)	LSM5
ILMN_2117240	deoxycytidine kinase	DCK
ILMN_2117623	plexin C1	PLXNC1
ILMN_2118864	RAB1A member RAS oncogene family	RAB1A
ILMN_2119486	cyclin D binding myb-like transcription factor 1	DMTF1
ILMN_2120022	ADP-ribosylation factor-like 5B	ARL5B
ILMN_2121816	G protein-coupled receptor 137B	GPR137B
ILMN_2122511	collagen and calcium binding EGF domains 1	CCBE1
ILMN_2123312	endoplasmic reticulum aminopeptidase 2	ERAP2
ILMN_2123402	canopy FGF signaling regulator 2	CNPY2
ILMN_2123557	family with sequence similarity 73 member A	FAM73A
ILMN_2124064	v-rel avian reticuloendotheliosis viral oncogene homolog	REL
ILMN_2124155	ATPase class VI type 11B	ATP11B
ILMN_2126832	SEC24 family member A	SEC24A
ILMN_2127605	low density lipoprotein receptor-related protein 3	LRP3
ILMN_2129015	AF4/FMR2 family member 1	AFF1
ILMN_2129927	exostosin glycosyltransferase 1	EXT1
ILMN_2130078	CDKN2A interacting protein N-terminal like	CDKN2AIP
ILMN_2132599	ankyrin repeat domain 22	ANKRD22
ILMN_2133316	GTPase IMAP family member 7	GIMAP7
ILMN_2137464	dishevelled segment polarity protein 3	DVL3
ILMN_2137536	zinc finger ZZ-type containing 3	ZZZ3
ILMN_2137789	Kruppel-like factor 4 (gut)	KLF4
ILMN_2138435	mitochondrial ribosomal protein S27	MRPS27
ILMN_2138765	perilipin 2	PLIN2
ILMN_2139351	zinc finger protein 232	ZNF232
ILMN_2140207	Unnamed Transcript
ILMN_2140990	calcium/calmodulin-dependent protein kinase I	CAMK1
ILMN_2141941	torsin A interacting protein 1	TOR1AIP1
ILMN_2144426	Unnamed Transcript
ILMN_2145997	Sp4 transcription factor	SP4
ILMN_2147435	mannosidase alpha class 2A member 1	MAN2A1
ILMN_2148668	regulator of chromosome condensation (RCC1) and BTB (POZ) domain co	RCBTB2
ILMN_2148785	guanylate binding protein 1 interferon-inducible	GBP1
ILMN_2150258	ZFP36 ring finger protein-like 2	ZFP36L2
ILMN_2150294	FK506 binding protein 14 22 kDa	FKBP14
ILMN_2150851	serpin peptidase inhibitor clade B (ovalbumin) member 2	SERPINB2
ILMN_2150856	serpin peptidase inhibitor clade B (ovalbumin) member 2	SERPINB2
ILMN_2151277	lysophosphatidylglycerol acyltransferase 1	LPGAT1
ILMN_2151281	GABA(A) receptor-associated protein like 1	GABARAPL
ILMN_2151541	DnaJ (Hsp40) homolog subfamily C member 10	DNAJC10
ILMN_2153332	ataxin 1	ATXN1
ILMN_2154322	sema domain immunoglobulin domain (Ig) short basic domain secre	SEMA3E
ILMN_2154654	protein tyrosine phosphatase type IVA member 1	PTP4A1
ILMN_2154836	BTG family member 3	BTG3
ILMN_2156172	hexokinase 2	HK2
ILMN_2157957	general transcription factor IIH polypeptide 1 62kDa	GTF2H1
ILMN_2158336	SH3-domain GRB2-like endophilin B2	SH3GLB2
ILMN_2159453	syntaxin binding protein 2	STXBP2
ILMN_2159694	major histocompatibility complex class II DR beta 4	HLA-DRB4
ILMN_2159694	major histocompatibility complex class II DR beta 4	HLA-DRB4
ILMN_2162972	lysozyme	LYZ
ILMN_2163819	kinesin family member 21B	KIF21B
ILMN_2165753	major histocompatibility complex class I A	HLA-A
ILMN_2168217	G protein-coupled receptor 183	GPR183
ILMN_2169439	integrin alpha V	ITGAV
ILMN_2169761	copine VIII	CPNE8
ILMN_2169983	ATPase family AAA domain containing 1	ATAD1
ILMN_2171289	SAM domain SH3 domain and nuclear localization signals 1	SAMSN1
ILMN_2172174	purine nucleoside phosphorylase	PNP
ILMN_2173004	RAB8B member RAS oncogene family	RAB8B
ILMN_2173451	glucose-6-phosphate isomerase	GPI
ILMN_2173909	zinc finger protein 14	ZNF14
ILMN_2174612	CCR4-NOT transcription complex subunit 8	CNOT8
ILMN_2176882	zinc finger protein 69	ZNF69
ILMN_2179018	NADH dehydrogenase (ubiquinone) 1 alpha/beta subcomplex 1 8kDa	NDUFAB1
ILMN_2180606	N(alpha)-acetyltransferase 50 NatE catalytic subunit	NAA50
ILMN_2182348	structural maintenance of chromosomes 3	SMC3
ILMN_2183510	mesencephalic astrocyte-derived neurotrophic factor	MANF
ILMN_2184262	2'-5'-oligoadenylate synthetase 3 100kDa	OAS3
ILMN_2184373	chemokine (C-X-C motif) ligand 8	CXCL8
ILMN_2185984	SAM and SH3 domain containing 1	SASH1
ILMN_2186061	6-phosphofructo-2-kinase/fructose-2 6-biphosphatase 3	PFKFB3
ILMN_2186108	DiGeorge syndrome critical region gene 6	DGCR6
ILMN_2186216	Unnamed Transcript
ILMN_2189842	small nucleolar RNA H/ACA box 10	SNORA10
ILMN_2194649	transcriptional adaptor 1	TADA1
ILMN_2196078	SLAM family member 6	SLAMF6
ILMN_2196347	cyclin-dependent kinase inhibitor 1B (p27 Kip1)	CDKN1B
ILMN_2196479	5'-3' exoribonuclease 2	XRN2
ILMN_2196550	KIAA0226-like	KIAA0226
ILMN_2196588	Unnamed Transcript
ILMN_2197101	DEAD (Asp-Glu-Ala-Asp) box polypeptide 19A	DDX19A
ILMN_2197846	hydroxyacyl-CoA dehydrogenase/3-ketoacyl-CoA thiolase/enoyl-CoA hyd	HADHB
ILMN_2198499	solute carrier family 25 member 51	SLC25A51
ILMN_2199439	carbonic anhydrase II	CA2
ILMN_2204297	adaptor-related protein complex 5 mu 1 subunit	AP5M1
ILMN_2204754	thioredoxin-related transmembrane protein 4	TMX4
ILMN_2204876	feline leukemia virus subgroup C cellular receptor family member 2	FLVCR2
ILMN_2204909	X-ray repair complementing defective repair in Chinese hamster cell	XRCC2
ILMN_2205350	NADH dehydrogenase (ubiquinone) complex I assembly factor 4	NDUFAF4
ILMN_2210298	coiled-coil domain containing 61	CCDC61
ILMN_2210601	ribonuclease L (2' 5'-oligoisoadenylate synthetase-dependent)	RNASEL
ILMN_2210934	nuclear receptor subfamily 3 group C member 2	NR3C2
ILMN_2211189	inhibitor of kappa light polypeptide gene enhancer in B-cells kina	IKBKAP
ILMN_2211672	translin-associated factor X	TSNAX
ILMN_2211780	solute carrier family 25 (mitochondrial carrier; adenine nucleotide	SLC25A4
ILMN_2212763	intercellular adhesion molecule 3	ICAM3
ILMN_2214603	protein phosphatase 2 regulatory subunit B'' gamma	PPP2R3C
ILMN_2214678	MAX dimerization protein 1	MXD1
ILMN_2215211	zinc finger protein 514	ZNF514
ILMN_2216157	guanine nucleotide binding protein (G protein) alpha 12	GNA12
ILMN_2218780	pyruvate dehyrogenase phosphatase catalytic subunit 1	PDP1
ILMN_2218856	Unnamed Transcript
ILMN_2221408	ADP-ribosylation factor guanine nucleotide-exchange factor 1 (brefe	ARFGEF1
ILMN_2222074	protein tyrosine phosphatase non-receptor type 12	PTPN12
ILMN_2223130	SWI/SNF related matrix associated actin dependent regulator of c	SMARCA5
ILMN_2223720	ATM interactor	ATMIN
ILMN_2226015	leucine-rich repeat kinase 2	LRRK2
ILMN_2229940	protease-associated domain containing 1	PRADC1
ILMN_2229950	M-phase phosphoprotein 10 (U3 small nucleolar ribonucleoprotein)	MPHOSPH1
ILMN_2230592	mitochondrial ribosomal protein L3	MRPL3
ILMN_2231242	high mobility group box 1	HMGB1
ILMN_2231928	MX dynamin-like GTPase 2	MX2
ILMN_2233783	CD38 molecule	CD38
ILMN_2235785	potassium voltage-gated channel subfamily H (eag-related) member	KCNH6
ILMN_2236625	urotensin 2	UTS2
ILMN_2236655	histocompatibility (minor) 13	HM13
ILMN_2236800	SON DNA binding protein	SON
ILMN_2241953	paired immunoglobin-like type 2 receptor alpha	PILRA
ILMN_2245676	basic transcription factor 3	BTF3
ILMN_2247664	SON DNA binding protein	SON
ILMN_2252309	dipeptidyl-peptidase 7	DPP7
ILMN_2252705	vacuolar protein sorting 13 homolog B (yeast)	VPS13B
ILMN_2253286	protein kinase C zeta	PRKCZ
ILMN_2253300	transmembrane 9 superfamily member 1	TM9SF1
ILMN_2256050	serpin peptidase inhibitor clade A (alpha-1 antiproteinase antit	SERPINA1
ILMN_2258234	kelch-like family member 5	KLHL5
ILMN_2258774	mitochondrial ribosomal protein L43	MRPL43
ILMN_2259292	Unnamed Transcript
ILMN_2259495	BH3 interacting domain death agonist	BID
ILMN_2260082	NLR family apoptosis inhibitory protein	NAIP
ILMN_2261076	neural precursor cell expressed developmentally down-regulated 9	NEDD9
ILMN_2261416	CD3d molecule delta (CD3-TCR complex)	CD3D
ILMN_2263466	acyl-CoA dehydrogenase very long chain	ACADVL
ILMN_2264625	Nipped-B homolog (Drosophila)	NIPBL
ILMN_2266595	leukocyte immunoglobulin-like receptor subfamily A (with TM domain	LILRA5
ILMN_2267135	ST3 beta-galactoside alpha-2 3-sialyltransferase 1	ST3GAL1
ILMN_2267914	CD68 molecule	CD68
ILMN_2268409	vacuolar protein sorting 13 homolog B (yeast)	VPS13B
ILMN_2271379	serologically defined colon cancer antigen 3	SDCCAG3
ILMN_2272074	TROVE domain family member 2	TROVE2
ILMN_2272967	trafficking protein particle complex 6B	TRAPPC6B
ILMN_2273261	F-box protein 3	FBXO3
ILMN_2276996	chemokine (C-C motif) receptor 2	CCR2
ILMN_2277099	tyrosine 3-monooxygenase/tryptophan 5-monooxygenase activation prot	YWHAB
ILMN_2278561	Unnamed Transcript
ILMN_2278729	eukaryotic translation initiation factor 3 subunit B	EIF3B
ILMN_2278850	RAB24 member RAS oncogene family	RAB24
ILMN_2280911	vacuolar protein sorting 41 homolog (S. cerevisiae)	VPS41
ILMN_2281502	dehydrogenase/reductase (SDR family) member 9	DHRS9
ILMN_2282641	thromboxane A synthase 1 (platelet)	TBXAS1
ILMN_2284794	proteasome (prosome macropain) subunit beta type 8	PSMB8
ILMN_2286014	cation channel sperm associated 2	CATSPER2
ILMN_2288483	centrosomal protein 19kDa	CEP19
ILMN_2289924	trafficking protein kinesin binding 1	TRAK1
ILMN_2290118	multiple EGF-like-domains 9	MEGF9
ILMN_2292178	C-type lectin domain family 12 member A	CLEC12A
ILMN_2292187	chimerin 2	CHN2
ILMN_2293511	Unnamed Transcript
ILMN_2293758	A kinase (PRKA) anchor protein 11	AKAP11
ILMN_2293872	protein kinase AMP-activated gamma 2 non-catalytic subunit	PRKAG2
ILMN_2294751	activating signal cointegrator 1 complex subunit 3	ASCC3
ILMN_2295252	chromosome 9 open reading frame 72	C9orf72
ILMN_2296057	caspase 2 apoptosis-related cysteine peptidase	CASP2
ILMN_2296677	chromosome 9 open reading frame 72	C9orf72
ILMN_2301624	microtubule-actin crosslinking factor 1	MACF1
ILMN_2304624	eukaryotic translation initiation factor 4H	EIF4H
ILMN_2306565	metaxin 2	MTX2
ILMN_2307450	zinc finger protein 302	ZNF302
ILMN_2309245	bridging integrator 1	BIN1
ILMN_2310896	NLR family pyrin domain containing 3	NLRP3
ILMN_2310968	RUN and FYVE domain containing 1	RUFY1
ILMN_2311796	testis derived transcript (3 LIM domains)	TES
ILMN_2312606	interferon regulatory factor 5	IRF5
ILMN_2312709	leucine carboxyl methyltransferase 1	LCMT1
ILMN_2312732	dipeptidyl-peptidase 8	DPP8
ILMN_2313889	zinc finger protein 682	ZNF682
ILMN_2313901	peptidylglycine alpha-amidating monooxygenase	PAM
ILMN_2313926	CDC42 small effector 2	CDC42SE2
ILMN_2318011	proteasome (prosome macropain) subunit alpha type 3	PSMA3
ILMN_2318638	TGFB-induced factor homeobox 1	TGIF1
ILMN_2318643	TGFB-induced factor homeobox 1	TGIF1
ILMN_2319000	megakaryocyte-associated tyrosine kinase	MATK
ILMN_2319077	Fas cell surface death receptor	FAS
ILMN_2320964	adenosine deaminase RNA-specific	ADAR
ILMN_2322375	v-maf avian musculoaponeurotic fibrosarcoma oncogene homolog F	MAFF
ILMN_2322458	optic atrophy 1 (autosomal dominant)	OPA1
ILMN_2322806	calpastatin	CAST
ILMN_2323172	colony stimulating factor 3 receptor (granulocyte)	CSF3R
ILMN_2323302	SON DNA binding protein	SON
ILMN_2323366	succinate dehydrogenase complex subunit C integral membrane prot	SDHC
ILMN_2323526	WW domain containing adaptor with coiled-coil	WAC
ILMN_2325837	CD3d molecule delta (CD3-TCR complex)	CD3D
ILMN_2329429	GTPase IMAP family member 6	GIMAP6
ILMN_2329773	RAB27A member RAS oncogene family	RAB27A
ILMN_2329927	ATP-binding cassette sub-family G (WHITE) member 1	ABCG1
ILMN_2330845	N-ethylmaleimide-sensitive factor	NSF
ILMN_2331082	membrane-spanning 4-domains subfamily A member 7	MS4A7
ILMN_2331087	membrane-spanning 4-domains subfamily A member 7	MS4A7
ILMN_2331544	myelin basic protein	MBP
ILMN_2332368	vacuolar protein sorting 13 homolog B (yeast)	VPS13B
ILMN_2333107	amino-terminal enhancer of split	AES
ILMN_2333440	transmembrane 9 superfamily member 1	TM9SF1
ILMN_2334989	chaperonin containing TCP1 subunit 3 (gamma)	CCT3
ILMN_2335704	neutrophil cytosolic factor 4 40kDa	NCF4
ILMN_2336130	Unnamed Transcript
ILMN_2336280	QKI KH domain containing RNA binding	QKI
ILMN_2336781	superoxide dismutase 2 mitochondrial	SOD2
ILMN_2337655	tryptophanyl-tRNA synthetase	WARS
ILMN_2337928	chemokine (C-X-C motif) receptor 5	CXCR5
ILMN_2338323	cell division cycle 25B	CDC25B
ILMN_2339835	prostaglandin-endoperoxide synthase 1 (prostaglandin G/H synthase a	PTGS1
ILMN_2339955	nuclear receptor subfamily 4 group A member 2	NR4A2
ILMN_2340721	transmembrane protein 134	TMEM134
ILMN_2342121	proteasome (prosome macropain) 26S subunit non-ATPase 13	PSMD13
ILMN_2342638	asialoglycoprotein receptor 2	ASGR2
ILMN_2343010	bolA family member 3	BOLA3
ILMN_2344455	GTPase activating protein (SH3 domain) binding protein 1	G3BP1
ILMN_2345142	sulfatase 2	SULF2
ILMN_2345353	leukocyte specific transcript 1	LST1
ILMN_2346831	mannosyl (alpha-1 6-)-glycoprotein beta-1 2-N-acetylglucosaminyltr	MGAT2
ILMN_2347592	neuromedin B	NMB
ILMN_2347798	interferon alpha-inducible protein 6	IFI6
ILMN_2347888	La ribonucleoprotein domain family member 4	LARP4
ILMN_2347917	embryonic ectoderm development	EED
ILMN_2347943	zinc finger protein 384	ZNF384
ILMN_2348090	mitochondrial ribosomal protein L55	MRPL55
ILMN_2348093	ATP synthase H+ transporting mitochondrial Fo complex subunit F	ATP5J
ILMN_2348243	STE20-related kinase adaptor alpha	STRADA
ILMN_2349600	bromodomain containing 8	BRD8
ILMN_2349831	dicer 1 ribonuclease type III	DICER1
ILMN_2352009	acyl-CoA dehydrogenase very long chain	ACADVL
ILMN_2352303	Ras association (RalGDS/AF-6) domain family member 2	RASSF2
ILMN_2352326	CoA synthase	COASY
ILMN_2352580	methyl-CpG binding domain protein 1	MBD1
ILMN_2353358	lectin galactoside-binding soluble 8	LGALS8
ILMN_2353633	egf-like module containing mucin-like hormone receptor-like 2	EMR2
ILMN_2354391	Unnamed Transcript
ILMN_2354478	cytoplasmic FMR1 interacting protein 2	CYFIP2
ILMN_2355225	Unnamed Transcript
ILMN_2355462	cytoplasmic FMR1 interacting protein 1	CYFIP1
ILMN_2355463	cytoplasmic FMR1 interacting protein 1	CYFIP1
ILMN_2355953	leukocyte immunoglobulin-like receptor subfamily B (with TM and IT	LILRB4
ILMN_2356654	lectin galactoside-binding soluble 8	LGALS8
ILMN_2357193	DEAD (Asp-Glu-Ala-Asp) box polypeptide 59	DDX59
ILMN_2357419	leukocyte immunoglobulin-like receptor subfamily A (with TM domain	LILRA5
ILMN_2357809	GTPase activating protein (SH3 domain) binding protein 1	G3BP1
ILMN_2358069	MAD1 mitotic arrest deficient-like 1 (yeast)	MAD1L1
ILMN_2358652	nuclear RNA export factor 1	NXF1
ILMN_2359601	calcium/calmodulin-dependent protein kinase II gamma	CAMK2G
ILMN_2361104	zinc finger matrin-type 3	ZMAT3
ILMN_2361807	osteosarcoma amplified 9 endoplasmic reticulum lectin	OS9
ILMN_2362232	zinc finger protein 331	ZNF331
ILMN_2362293	F-box protein 38	FBXO38
ILMN_2362368	U2 small nuclear RNA auxiliary factor 1	U2AF1
ILMN_2362581	fibronectin type III domain containing 3A	FNDC3A
ILMN_2362858	paired immunoglobin-like type 2 receptor alpha	PILRA
ILMN_2362902	Ras association (RalGDS/AF-6) domain family member 5	RASSF5
ILMN_2363426	MYC associated factor X	MAX
ILMN_2364022	solute carrier family 16 (monocarboxylate transporter) member 3	SLC16A3
ILMN_2364272	muscleblind-like splicing regulator 2	MBNL2
ILMN_2364674	tRNA phosphotransferase 1	TRPT1
ILMN_2364971	protein phosphatase 2 regulatory subunit B' gamma	PPP2R5C
ILMN_2365091	Fc fragment of IgA receptor for	FCAR
ILMN_2365479	sorting nexin 1	SNX1
ILMN_2365484	sorting nexin 1	SNX1
ILMN_2365528	HAUS augmin-like complex subunit 8	HAUS8
ILMN_2366212	CD79b molecule immunoglobulin-associated beta	CD79B
ILMN_2366634	pyruvate kinase muscle	PKM
ILMN_2367113	caspase 6 apoptosis-related cysteine peptidase	CASP6
ILMN_2367215	prolylcarboxypeptidase (angiotensinase C)	PRCP
ILMN_2367418	osteoclast associated immunoglobulin-like receptor	OSCAR
ILMN_2367681	sperm associated antigen 1	SPAG1
ILMN_2367782	StAR-related lipid transfer (START) domain containing 7	STARD7
ILMN_2368530	interleukin 32	IL32
ILMN_2368597	SMG7 nonsense mediated mRNA decay factor	SMG7
ILMN_2369785	small nuclear ribonucleoprotein D2 polypeptide 16.5kDa	SNRPD2
ILMN_2370336	membrane-spanning 4-domains subfamily A member 4A	MS4A4A
ILMN_2370573	XIAP associated factor 1	XAF1
ILMN_2370772	eukaryotic translation initiation factor 4 gamma 1	EIF4G1
ILMN_2370882	acyl-CoA synthetase long-chain family member 5	ACSL5
ILMN_2370976	myoferlin	MYOF
ILMN_2371280	colony stimulating factor 3 receptor (granulocyte)	CSF3R
ILMN_2371590	DEAD (Asp-Glu-Ala-Asp) box helicase 17	DDX17
ILMN_2371825	amylo-alpha-1 6-glucosidase 4-alpha-glucanotransferase	AGL
ILMN_2372136	prolyl 4-hydroxylase transmembrane (endoplasmic reticulum)	P4HTM
ILMN_2372413	BH3 interacting domain death agonist	BID
ILMN_2372974	signal-regulatory protein alpha	SIRPA
ILMN_2373266	splicing regulatory glutamine/lysine-rich protein 1	SREK1
ILMN_2373335	ligase III DNA ATP-dependent	LIG3
ILMN_2373831	butyrophilin subfamily 3 member A3	BTN3A3
ILMN_2374036	cathepsin L	CTSL
ILMN_2374362	abhydrolase domain containing 17B	ABHD17B
ILMN_2374383	tetraspanin 17	TSPAN17
ILMN_2374778	deoxyuridine triphosphatase	DUT
ILMN_2375002	mitogen-activated protein kinase kinase kinase kinase 4	MAP4K4
ILMN_2375003	mitogen-activated protein kinase kinase kinase kinase 4	MAP4K4
ILMN_2375879	vascular endothelial growth factor A	VEGFA
ILMN_2376204	lymphotoxin beta (TNF superfamily member 3)	LTB
ILMN_2376205	lymphotoxin beta (TNF superfamily member 3)	LTB
ILMN_2376431	chemokine (C-C motif) receptor 2	CCR2
ILMN_2377019	coronin actin binding protein 1B	CORO1B
ILMN_2377980	protein phosphatase 1 catalytic subunit alpha isozyme	PPP1CA
ILMN_2378316	nucleoporin like 1	NUPL1
ILMN_2379469	eukaryotic translation initiation factor 3 subunit B	EIF3B
ILMN_2379599	CD163 molecule	CD163
ILMN_2379718	RAB24 member RAS oncogene family	RAB24
ILMN_2379967	Fc fragment of IgA receptor for	FCAR
ILMN_2380418	bicaudal D homolog 2 (Drosophila)	BICD2
ILMN_2380605	myotubularin related protein 3	MTMR3
ILMN_2380850	serologically defined colon cancer antigen 3	SDCCAG3
ILMN_2380999	RecQ helicase-like	RECQL
ILMN_2382403	Fc fragment of IgG low affinity IIb receptor (CD32)	FCGR2B
ILMN_2382500	membrane-spanning 4-domains subfamily A member 14	MS4A14
ILMN_2383419	glucocorticoid modulatory element binding protein 1	GMEB1
ILMN_2383516	WD repeat domain 7	WDR7
ILMN_2384181	dehydrogenase/reductase (SDR family) member 9	DHRS9
ILMN_2384216	5'-3' exoribonuclease 1	XRN1
ILMN_2385647	aminolevulinate delta- synthase 1	ALAS1
ILMN_2386100	BUB3 mitotic checkpoint protein	BUB3
ILMN_2386982	protein kinase C zeta	PRKCZ
ILMN_2387078	myelin protein zero-like 2	MPZL2
ILMN_2387452	methyl-CpG binding domain protein 2	MBD2
ILMN_2387791	mucosa associated lymphoid tissue lymphoma translocation gene 1	MALT1
ILMN_2388090	mitogen-activated protein kinase 14	MAPK14
ILMN_2388507	v-akt murine thymoma viral oncogene homolog 1	AKT1
ILMN_2388547	epithelial stromal interaction 1 (breast)	EPSTI1
ILMN_2388585	golgi-associated PDZ and coiled-coil motif containing	GOPC
ILMN_2388955	family with sequence similarity 212 member B	FAM212B
ILMN_2389347	nuclear receptor subfamily 3 group C member 1 (glucocorticoid re	NR3C1
ILMN_2389582	heterogeneous nuclear ribonucleoprotein L	HNRNPL
ILMN_2389844	Sp3 transcription factor	SP3
ILMN_2389935	forty-two-three domain containing 1	FYTTD1
ILMN_2390114	adaptor-related protein complex 3 delta 1 subunit	AP3D1
ILMN_2390299	proteasome (prosome macropain) subunit beta type 8	PSMB8
ILMN_2390310	MIR22 host gene (non-protein coding)	MIR22HG
ILMN_2390853	cathepsin H	CTSH
ILMN_2390859	nuclear factor of kappa light polypeptide gene enhancer in B-cells	NFKB2
ILMN_2391512	N-acylethanolamine acid amidase	NAAA
ILMN_2391861	Unnamed Transcript
ILMN_2391912	SEC14-like 1 (S. cerevisiae)	SEC14L1
ILMN_2392274	CD82 molecule	CD82
ILMN_2392569	formyl peptide receptor 2	FPR2
ILMN_2393046	NHL repeat containing 3	NHLRC3
ILMN_2393169	THO complex 5	THOC5
ILMN_2393712	cortactin	CTTN
ILMN_2393763	actin related protein 2/3 complex subunit 4 20kDa	ARPC4
ILMN_2395474	REV1 polymerase (DNA directed)	REV1
ILMN_2395827	RAS guanyl releasing protein 4	RASGRP4
ILMN_2396020	dual specificity phosphatase 6	DUSP6
ILMN_2396410	citrate synthase	CS
ILMN_2397028	serpin peptidase inhibitor clade B (ovalbumin) member 8	SERPINB8
ILMN_2397521	lysine (K)-specific demethylase 6B	KDM6B
ILMN_2398865	vacuolar protein sorting 13 homolog C (S. cerevisiae)	VPS13C
ILMN_2399140	RAB5C member RAS oncogene family	RAB5C
ILMN_2399174	trafficking protein kinesin binding 1	TRAK1
ILMN_2399363	C-type lectin domain family 4 member A	CLEC4A
ILMN_2401714	membrane-spanning 4-domains subfamily A member 1	MS4A1
ILMN_2401933	ATPase Ca++ transporting plasma membrane 1	ATP2B1
ILMN_2402131	TAF15 RNA polymerase II TATA box binding protein (TBP)-associated	TAF15
ILMN_2402463	serine hydroxymethyltransferase 1 (soluble)	SHMT1
ILMN_2402806	transient receptor potential cation channel subfamily C member 4	TRPC4AP
ILMN_2403228	C-type lectin domain family 12 member A	CLEC12A
ILMN_2403237	chimerin 2	CHN2
ILMN_2403946	fasciculation and elongation protein zeta 2 (zygin II)	FEZ2
ILMN_2403994	RALY heterogeneous nuclear ribonucleoprotein	RALY
ILMN_2404063	amyloid beta (A4) precursor protein	APP
ILMN_2404065	amyloid beta (A4) precursor protein	APP
ILMN_2404135	RIO kinase 3	RIOK3
ILMN_2404407	4-aminobutyrate aminotransferase	ABAT
ILMN_2405129	Rho guanine nucleotide exchange factor (GEF) 1	ARHGEF1
ILMN_2405297	notch 2	NOTCH2
ILMN_2406335	ankyrin repeat domain 17	ANKRD17
ILMN_2406501	superoxide dismutase 2 mitochondrial	SOD2
ILMN_2407389	glycoprotein (transmembrane) nmb	GPNMB
ILMN_2407464	Fas-activated serine/threonine kinase	FASTK
ILMN_2408543	plasminogen activator urokinase receptor	PLAUR
ILMN_2408851	Rho GTPase activating protein 30	ARHGAP30
ILMN_2410540	caspase 2 apoptosis-related cysteine peptidase	CASP2
ILMN_2410783	glucosidase alpha; acid	GAA
ILMN_2410826	2'-5'-oligoadenylate synthetase 1 40/46kDa	OAS1
ILMN_2410909	v-akt murine thymoma viral oncogene homolog 1	AKT1
ILMN_2411139	fibroblast growth factor (acidic) intracellular binding protein	FIBP
ILMN_2412380	TSC22 domain family member 1	TSC22D1
ILMN_2412807	dynactin 1	DCTN1
ILMN_2413527	vinculin	VCL
ILMN_2414325	tumor necrosis factor alpha-induced protein 8	TNFAIP8
ILMN_2414762	toll-like receptor 10	TLR10
ILMN_2415303	C-type lectin domain family 10 member A	CLEC10A
ILMN_2415898	DnaJ (Hsp40) homolog subfamily B member 14	DNAJB14
ILMN_3176989	HAUS augmin-like complex subunit 8	HAUS8
ILMN_3184724	cadherin-like and PC-esterase domain containing 1	CPED1
ILMN_3193306	transmembrane protein 251	TMEM251
ILMN_3222974	protein kinase C beta	PRKCB
ILMN_3224926	RNA binding motif protein 47	RBM47
ILMN_3225432	late endosomal/lysosomal adaptor MAPK and MTOR activator 3	LAMTOR3
ILMN_3229812	phosphatidylinositol 4-kinase catalytic alpha	PI4KA
ILMN_3232156	cadherin-like and PC-esterase domain containing 1	CPED1
ILMN_3232529	phosphatidylinositol 4-kinase catalytic alpha pseudogene 1	PI4KAP1
ILMN_3234997	MAP7 domain containing 1	MAP7D1
ILMN_3235096	small nucleolar RNA H/ACA box 28	SNORA28
ILMN_3235185	small nuclear ribonucleoprotein 200kDa (U5)	SNRNP200
ILMN_3235514	G protein-coupled receptor 183	GPR183
ILMN_3235922	chromosome 11 open reading frame 21	C11orf21
ILMN_3236156	oligosaccharyltransferase complex subunit (non-catalytic)	OSTC
ILMN_3236211	DiGeorge syndrome critical region gene 11 (non-protein coding)	DGCR11
ILMN_3237177	family with sequence similarity 175 member A	FAM175A
ILMN_3237641	adaptor-related protein complex 5 mu 1 subunit	AP5M1
ILMN_3237956	zinc finger CCCH-type containing 12C	ZC3H12C
ILMN_3238435	small nucleolar RNA H/ACA box 12	SNORA12
ILMN_3238560	interferon alpha-inducible protein 27-like 2	IFI27L2
ILMN_3238680	chromosome 7 open reading frame 55	C7orf55
ILMN_3238955	small nucleolar RNA C/D box 10	SNORD10
ILMN_3239965	indoleamine 2 3-dioxygenase 1	IDO1
ILMN_3240144	Unnamed Transcript
ILMN_3241626	pyroglutamylated RFamide peptide receptor	QRFPR
ILMN_3242377	NACC family member 2 BEN and BTB (POZ) domain containing	NACC2
ILMN_3244319	coiled-coil domain containing 125	CCDC125
ILMN_3245116	golgi integral membrane protein 4	GOLIM4
ILMN_3245616	CWC22 spliceosome-associated protein	CWC22
ILMN_3246409	heterogeneous nuclear ribonucleoprotein H1 (H)	HNRNPH1
ILMN_3247018	small nucleolar RNA H/ACA box 67	SNORA67
ILMN_3247882	ERI1 exoribonuclease family member 3	ERI3
ILMN_3247998	signal transducing adaptor family member 1	STAP1
ILMN_3248890	small nucleolar RNA H/ACA box 24	SNORA24
ILMN_3250209	C-terminal binding protein 2	CTBP2
ILMN_3250243	methyltransferase like 21A	METTL21A
ILMN_3250899	Unnamed Transcript
ILMN_3251085	retinoblastoma binding protein 4	RBBP4
ILMN_3251137	methyltransferase like 21A	METTL21A
ILMN_3251293	thioredoxin-related transmembrane protein 1	TMX1
ILMN_3251506	zinc finger protein 69	ZNF69
ILMN_3251572	family with sequence similarity 134 member A	FAM134A
ILMN_3251629	Unnamed Transcript
ILMN_3251699	amyloid beta (A4) precursor protein-binding family B member 2	APBB2
ILMN_3253579	HAUS augmin-like complex subunit 8	HAUS8
ILMN_3258795	family with sequence similarity 13 member B	FAM13B
ILMN_3269775	transmembrane protein 251	TMEM251
ILMN_3272500	interferon alpha-inducible protein 27-like 1	IFI27L1
ILMN_3299520	protein kinase C beta	PRKCB
ILMN_3299804	zinc finger protein 638	ZNF638
ILMN_3300313	prolyl 4-hydroxylase transmembrane (endoplasmic reticulum)	P4HTM
ILMN_3301197	late endosomal/lysosomal adaptor MAPK and MTOR activator 3	LAMTOR3
ILMN_3302919	Myoferlin	MYOF
ILMN_3306730	RNA binding motif protein 47	RBM47
ILMN_3307648	citrate synthase	CS
ILMN_3308138	RNA U4 small nuclear 2	RNU4-2
ILMN_3308265	microRNA 302c	MIR302C
ILMN_3310371	microRNA 939	MIR939
