# Supplementary material for: Expression of socially sensitive genes: The multi-ethnic study of atherosclerosis
Source: PLoS One. 2019 Apr 11;14(4):e0214061. doi: 10.1371/journal.pone.0214061 (PMC6459532; doi:10.1371/journal.pone.0214061)
Supplement: S2 Table — (CSV) [file pone.0214061.s002.csv]

S2. Correlation Among Continuous Social Environmental Factors
	Loneliness	Major or Lifetime Discrimination	Chronic Burden	Perceived Stress	Social support
Loneliness	-	0.178	0.357	0.302	-0.329
Major or Lifetime Discrimination			0.211	0.052	-0.165
Chronic Burden			-	0.27	-0.249
Perceived Stress				-	-0.347
Social Support					-
